# Supplementary material for: The rise of angiosperms strengthened fire feedbacks and improved the regulation of atmospheric oxygen
Source: Nat Commun. 2021 Jan 21;12:503. doi: 10.1038/s41467-020-20772-2 (PMC7820256; doi:10.1038/s41467-020-20772-2)
Supplement: Supplementary file 4 — Supplementary Data 1 [file 41467_2020_20772_MOESM4_ESM.zip]

Archive with 15 entries (10 files):
- Source Data 1/
- Source Data 1/COPSE_equations.m
- __MACOSX/
- __MACOSX/Source Data 1/
- __MACOSX/Source Data 1/._COPSE_equations.m
- Source Data 1/COPSE_frontend.m
- __MACOSX/Source Data 1/._COPSE_frontend.m
- Source Data 1/CR_comparison/
- Source Data 1/CR_comparison/CR_diag.mat
- __MACOSX/Source Data 1/CR_comparison/
- __MACOSX/Source Data 1/CR_comparison/._CR_diag.mat
- Source Data 1/CR_comparison/LentonESRdiag.mat
- __MACOSX/Source Data 1/CR_comparison/._LentonESRdiag.mat
- Source Data 1/readme.txt
- __MACOSX/Source Data 1/._readme.txt
