# Supplementary material for: The rise of angiosperms strengthened fire feedbacks and improved the regulation of atmospheric oxygen
Source: Nat Commun. 2021 Jan 21;12:503. doi: 10.1038/s41467-020-20772-2 (PMC7820256; doi:10.1038/s41467-020-20772-2)
Supplement: Supplementary file 4 — Supplementary Data 1 [file 41467_2020_20772_MOESM4_ESM.zip › Source Data 1/COPSE_frontend.m]

%%%%%% COPSE for MATLAB
%%%%%%% ported by B Mills, 2013
%%%%%%% 2017 development version

%%%%%%%%%%%%%%%%%%%%%%%%%%%%%%%%%%%%%%%%%%%%%%%%%%%%%%%%%%%%%%%%%%%%%
%%%%%%%%%%%%%%%%%   Define parameters   %%%%%%%%%%%%%%%%%%%%%%%%%%%%%
%%%%%%%%%%%%%%%%%%%%%%%%%%%%%%%%%%%%%%%%%%%%%%%%%%%%%%%%%%%%%%%%%%%%%

%%%%%%% starting to load params
fprintf('setting parameters... \t')
tic

%%%%%%% remove structures from pervious runs 
clear stepnumber
clear pars
clear forcings
clear workingstate
clear switches
clear state
clear rawoutput
clear options
clear geoldata
clear rawoutput
clear resample
%%%%%%% set up global structures
global stepnumber
global pars
global forcings
global workingstate
%%%% global tuning variables
global Gtune
global Ctune
global PYRtune
global GYPtune
global Atune
global Otune
global Stune


%%%%%%%%%%%%%%%%%%%%%%%%%%%%%%%%%%%%%%%%%%%%%%%%%%%%%%%%%%%%%%%%%%%%%
%%%%%%%%%%%%%%%%%   Flux values at present   %%%%%%%%%%%%%%%%%%%%%%%%
%%%%%%%%%%%%%%%%%%%%%%%%%%%%%%%%%%%%%%%%%%%%%%%%%%%%%%%%%%%%%%%%%%%%%


%%%% org C cycle
% pars.k_locb = 2.5e12 ;
% pars.k_mocb = 2.5e12 ;
% pars.k_phosw = 4.25e10 ;
pars.k_locb = 4.5e12 ;
pars.k_mocb = 4.5e12 ;
pars.k_phosw = 5.1e10 ;
pars.k_ocdeg = 1.25e12 ;
%%%% carb C cycle

pars.k_ccdeg = 15e12 ;
pars.k_carbw = 8e12 ;
% pars.k_sfw = 3e12 ;
pars.k_sfw = 1.75e12 ;
pars.k_mccb = pars.k_carbw + pars.k_ccdeg - pars.k_sfw ;
pars.k_silw = pars.k_mccb - pars.k_carbw ;
basfrac = 0.3 ;
pars.k_granw = pars.k_silw * (1-basfrac) ;
pars.k_basw = pars.k_silw * basfrac ;


%%%% S cycle
pars.k_mpsb = 0.7e12 ;
pars.k_mgsb = 2.5e12 ;
pars.k_pyrw = 4.5e11 ;
pars.k_gypw = 2e12 ;
pars.k_pyrdeg = 0.25e12 ; 
pars.k_gypdeg = 0.5e12 ;
%%%% P cycle
pars.k_capb = 2e10 ;
pars.k_fepb = 1e10 ;
% pars.k_mopb = 1e10 ;
pars.k_landfrac = 0.0588 ;
%%%% N cycle
pars.k_nfix = 8.67e12 ;
pars.k_denit = 4.3e12 ;


%%%% fluxes calculated for steady state
pars.k_oxidw = pars.k_mocb + pars.k_locb - pars.k_ocdeg ;


% pars.k_silw = 12e12 ;
% pars.k_oxidw = 3.75e12 ;
% pars.k_mccb = 20e12 ;

%%%% Sr cycle
pars.k_Sr_sedw = 17e9 ;
pars.k_Sr_mantle = 7.3e9 ;
pars.k_Sr_silw = 13e9 ;
pars.k_Sr_granw = pars.k_Sr_silw * (1 - basfrac) ;
pars.k_Sr_basw = pars.k_Sr_silw * basfrac ;
pars.total_Sr_removal = pars.k_Sr_granw + pars.k_Sr_basw + pars.k_Sr_sedw + pars.k_Sr_mantle ;
pars.k_Sr_sfw = pars.total_Sr_removal * ( pars.k_sfw / (pars.k_sfw + pars.k_mccb) ) ;
pars.k_Sr_sedb = pars.total_Sr_removal * ( pars.k_mccb / (pars.k_sfw + pars.k_mccb) ) ;
pars.k_Sr_metam = 13e9 ;

%%%% others
pars.k_oxfrac = 0.9975 ;
Pconc0 = 2.2 ;
Nconc0 = 30.9 ;
pars.newp0 = 117 * min(Nconc0/16,Pconc0) ;
%COPSE constant for calculating pO2 from normalised O2
pars.copsek16 = 3.762 ;
% R_PDB
pars.rp = 0.0112372 ;
pars.dmocb = -30 ;
% R_VCDT
pars.rv = 0.04416376 ;
pars.dpyrb = -35 ;

%reservoir present day sizes (mol)
pars.P0 = 3.1*10^15 ;
pars.O0 = 3.7*10^19 ;
pars.A0 = 3.193*10^18 ;
pars.G0 = 1.25*10^21 ;
pars.C0 = 5*10^21 ;
pars.PYR0 = 1.8*10^20 ;
pars.GYP0 = 2*10^20 ;
pars.S0 = 4*10^19 ;
pars.CAL0 = 1.397e19 ;
pars.N0 = 4.35e16 ;
pars.OSr0 = 1.2e17 ; %%% francois and walker 1992
pars.SSr0 = 5e18 ;

%%%%%%% basic dependencies
pars.a = 0.5 ; %oxidative weathering dependency on O2 concentration
pars.b = 2 ; %marine organic carbon burial dependency on new production

%%%%%%% weathering enhancement factor prior to vascular plant colonisation
pars.plantenhance = 0.25 ;

%%%%%%% transport limitation of weathering. 0 = fixed limit, 1 = rate
%%%%%%% scales with global erosion/uplift rate
pars.tlimitchoice = 0;

%%%%%%% define maximum weathering rate relative to prsent day (k_transport)
pars.TLIMIT = 10 ;


%%%% finished loading params
fprintf('Done: ')
endtime = toc ;
fprintf('time (s): %d \n', endtime )


%%%%%%%%%%%%%%%%%%%%%%%%%%%%%%%%%%%%%%%%%%%%%%%%%%%%%%%%%%%%%%%%%%%%%
%%%%%%%%%%%%%%%%%   Forcings   %%%%%%%%%%%%%%%%%%%%%%%%%%%%%%%%%%%%%%
%%%%%%%%%%%%%%%%%%%%%%%%%%%%%%%%%%%%%%%%%%%%%%%%%%%%%%%%%%%%%%%%%%%%%

%%%%%%% starting to load forcings
fprintf('loading forcings... \t')
tic

%%%% load COPSE reloaded forcing set
load( 'reloaded_forcings/forcings.mat' ) 

%%%% load new forcings %%%%
forcings.usmooth_2018 = xlsread('new_forcings/usmooth_2018.xlsx','','','basic') ;
forcings.usmooth_2018(:,1) = forcings.usmooth_2018(:,1)*1e6 ; %%% correct Myr
%%%% extended granite area
forcings.GA_revised = xlsread('new_forcings/GA_revised.xlsx','','','basic') ;
forcings.GA_revised(:,1) = forcings.GA_revised(:,1)*1e6 ; %%% correct Myr
%%%% new uplift and degassing
forcings.D_SBZ_RIFT = xlsread('new_forcings/D_sbz_rift.xlsx','','','basic') ;
forcings.D_SBZ_RIFT(:,1) = forcings.D_SBZ_RIFT(:,1)*1e6 ; %%% correct Myr
%%%% PG with cryo increase
forcings.cryo_PG = xlsread('new_forcings/cryo_PG.xlsx','','','basic') ;
forcings.cryo_PG(:,1) = forcings.cryo_PG(:,1)*1e6 ; %%% correct Myr
%%%% new BA including the altered degassing forcing
forcings.GR_BA = xlsread('new_forcings/GR_BA.xlsx','','','basic') ;
forcings.GR_BA(:,1) = forcings.GR_BA(:,1)*1e6 ; %%% correct Myr

%%%%% finished loading forcings
fprintf('Done: ')
endtime = toc ;
fprintf('time (s): %d \n', endtime )


%%%%%%%%%%%%%%%%%%%%%%%%%%%%%%%%%%%%%%%%%%%%%%%%%%%%%%%%%%%%%%%%%%%%%
%%%%%%%%%%%%%%%%%   Initialise   %%%%%%%%%%%%%%%%%%%%%%%%%%%%%%%%%%%%
%%%%%%%%%%%%%%%%%%%%%%%%%%%%%%%%%%%%%%%%%%%%%%%%%%%%%%%%%%%%%%%%%%%%%

%%%% run beginning
fprintf('Beginning run: \n')

%%%%%%% model timeframe in years (0 = present day)
pars.whenstart = - 1000e6 ;
% pars.whenstart = - 800e6 ;
% pars.whenstart = - 600e6 ;
% pars.whenstart = - 250e6 ;
% pars.whenstart = - 100e6 ;
% pars.whenstart = - 50e6 ;

pars.whenend = 0 ;
% pars.whenend = 50e6 ;

%%%%%%% Show current timestep in command window? (1 = yes, 0 = no)
pars.telltime = 1;

%%%%%%% set number of model steps to take before beiling out
pars.bailnumber = 1e5;

%%%%%%% display every n model steps whilst running
pars.display_resolution = 200 ;

%%%%%%% set maximum step size for solver
options = odeset('maxstep',1e6) ;

%%%% set stepnumber to 1
stepnumber = 1 ;

%%%%%%% set starting reservoir sizes 
pars.pstart = pars.P0*2.5;
pars.tempstart = 288;
pars.CAL_start = pars.CAL0;
pars.N_start = pars.N0;
pars.OSr_start = pars.OSr0;
pars.SSr_start = pars.SSr0;
pars.delta_A_start = 0 ;
pars.delta_S_start = 20 ;
pars.delta_G_start = -26 ;
pars.delta_C_start = 1 ;
pars.delta_PYR_start = -15 ;
pars.delta_GYP_start = 20 ;
pars.delta_OSr_start = 0.708 ;
pars.delta_SSr_start = 0.708 ;

%%%%%%%%%%%%%%%%%%%%%%%%%%%%%%%%%%%%%%%%%%%%%%%%%%%%%%%%%%%%%%%%%%%%%
%%%%%%%%%%%%%%%%%   Initial parameter tuning  %%%%%%%%%%%%%%%%%%%%%%%
%%%%%%%%%%%%%%%%%%%%%%%%%%%%%%%%%%%%%%%%%%%%%%%%%%%%%%%%%%%%%%%%%%%%%

if isempty(Gtune) == 0
    pars.ostart = pars.O0 * abs( Otune )  ;
    pars.astart = pars.A0 * abs( Atune ) ;
    pars.sstart = pars.S0 * abs( Stune ) ;
    pars.gstart = pars.G0 * abs( Gtune ) ;
    pars.cstart = pars.C0 * abs( Ctune ) ;
    pars.pyrstart = pars.PYR0 * abs( PYRtune ) ;
    pars.gypstart = pars.GYP0 * abs( GYPtune ) ; 
end
%%%%%%%%%%%%%%%%%%%%%%%%%%%%%%%%%%%%%%%%%%%%%%%%%%%%%%%%%%%%%%%%%%%%%%%%%%%%%%%%%
%%%%%%%%%%%%%%%%%%%%%%%%%%%%%%%%%%%%%%%%%%%%%%%%%%%%%%%%%%%%%%%%%%%%%%%%%%%%%%%%%

%%%%% if no tuning use previously tuned values
if isempty(Gtune) == 1

   %%% start at 1
   outputs = [ 1 0.95 1 1 1 1 1 ] ;
% outputs = [ 0.9 1.03 1.5 0.5 0.2 0.2 3] ;

    pars.gstart = pars.G0 * outputs(1) ;
    pars.cstart = pars.C0 * outputs(2) ;
    pars.pyrstart = pars.PYR0 * outputs(3) ;
    pars.gypstart = pars.GYP0 * outputs(4) ; 
    pars.ostart = pars.O0 * outputs(5)  ;
    pars.sstart = pars.S0 * outputs(6) ;
    pars.astart = pars.A0 * outputs(7) ;

end
%%%%%%%%%%%%%%%%%%%%%%%%%%%%%%%%%%%%%%%%%%%%%%%%%%%%%%%%%%%%%%%%%%%%%%%%%%%%%%%%%
%%%%%%%%%%%%%%%%%%%%%%%%%%%%%%%%%%%%%%%%%%%%%%%%%%%%%%%%%%%%%%%%%%%%%%%%%%%%%%%%%


%%%% model start state
pars.startstate(1) = pars.pstart ;
pars.startstate(2) = pars.ostart ;
pars.startstate(3) = pars.astart ;
pars.startstate(4) = pars.sstart ;
pars.startstate(5) = pars.gstart ;
pars.startstate(6) = pars.cstart ;
pars.startstate(7) = pars.pyrstart ;
pars.startstate(8) = pars.gypstart ;
pars.startstate(9) = pars.tempstart ;
pars.startstate(10) = pars.CAL_start ;
pars.startstate(11) = pars.N_start ;
pars.startstate(12) = pars.gstart * pars.delta_G_start ;
pars.startstate(13) = pars.cstart * pars.delta_C_start ;
pars.startstate(14) = pars.pyrstart * pars.delta_PYR_start ;
pars.startstate(15) = pars.gypstart * pars.delta_GYP_start ;
pars.startstate(16) = pars.astart * pars.delta_A_start ;
pars.startstate(17) = pars.sstart * pars.delta_S_start ;
pars.startstate(18) = pars.OSr_start ;
pars.startstate(19) = pars.OSr_start * pars.delta_OSr_start ;
pars.startstate(20) = pars.SSr_start ;
pars.startstate(21) = pars.SSr_start * pars.delta_SSr_start ;


%%%% note model start time
tic

%%%%%%% run the system 
[rawoutput.T,rawoutput.Y] = ode15s(@COPSE_equations,[pars.whenstart pars.whenend],pars.startstate,options);


%%%%%%%%%%%%%%%%%%%%%%%%%%%%%%%%%%%%%%%%%%%%%%%%%%%%%%%%%%%%%%%%%%%%%
%%%%%%%%%%%%%%%%%   Postprocessing   %%%%%%%%%%%%%%%%%%%%%%%%%%%%%%%%
%%%%%%%%%%%%%%%%%%%%%%%%%%%%%%%%%%%%%%%%%%%%%%%%%%%%%%%%%%%%%%%%%%%%%


%%%% size of output 
pars.output_length = length(rawoutput.T) ;
%%%%%%%%%% model finished output to screen
fprintf('Integration finished \t') ; fprintf('Total steps: %d \t' , stepnumber ) ; fprintf('Output steps: %d \n' , pars.output_length ) 
toc
%%%%%% check conservation of C, S 
Cano = 100 * ( workingstate.res_C(end) - workingstate.res_C(1) )  ;
Sano = 100 * ( workingstate.res_S(end) - workingstate.res_S(1) )  ;       
%%%%%% check conservation of C, S isotopes
Cisoano = 100 * ( workingstate.iso_res_C(end) - workingstate.iso_res_C(1) ) / workingstate.iso_res_C(1) ;
Sisoano = 100 * ( workingstate.iso_res_S(end) - workingstate.iso_res_S(1) ) / workingstate.iso_res_S(1) ;       
fprintf('C anomoly (mol): %e \n', Cisoano  ) 
fprintf('S anomoly (mol): %e \n', Sisoano ) 
fprintf('C*isotope anomoly (percent): %e \n', Cisoano  ) 
fprintf('S*isotope anomoly (percent): %e \n', Sisoano ) 


%%%%%%%%% print final model states using final state for each timepoint
%%%%%%%%% during integration
fprintf('assembling state vectors... \t')
tic

%%%% make resampled vector to save time
res = 1 ; %% resolution of resample
pos = 1 ;
for j = 1:pars.output_length
    if rem ( ( (j-1)/res ) , 1) == 0 %%% check for integer
        resample(pos) = j  ;
        pos = pos + 1 ;
    end
    
end
resample(end) = pars.output_length(end) ;


for k=1:length(resample)
    
    %%%% find value in resample vector
    u = resample(k) ;
       
    
    %%%%% for each T value find accompanying diagnostic values
    trecords = find( workingstate.time == rawoutput.T(u) ) ;
    %%%%% take final model step for this timestep
    finalrecord = max(trecords) ;
    
    %%%%%% assemble output state vectors
    field_names = fieldnames(workingstate) ;
    for numfields = 1:length(field_names)
        eval([' state.' char( field_names(numfields) ) '(k,1) = workingstate.' char( field_names(numfields) ) '(finalrecord) ; '])
    end
end
%%%%%% done message
fprintf('Done: ')
endtime = toc ;
fprintf('time (s): %d \n', endtime )


%%%%%%%%%%%%%%%%%%%%%%%%%%%%%%%%%%%%%%%%%%%%%%%%%%%%%%%%%%%%%%%%%%%%%
%%%%%%%%%%%%%%%%%   Plotting script   %%%%%%%%%%%%%%%%%%%%%%%%%%%%%%%
%%%%%%%%%%%%%%%%%%%%%%%%%%%%%%%%%%%%%%%%%%%%%%%%%%%%%%%%%%%%%%%%%%%%%

%%%% only plot if no tuning structure exists
if isempty(Gtune) == 1

    %%%% output to screen
    fprintf('running plotting script... \t')
    tic

    %%%% define custom colors for plotting
    colours.light_k = [0.7 0.7 0.7] ;
    colours.light_r = (1/255)*[255 153 153];
    colours.light_c = (1/255)*[180 255 255];
    colours.light_b = (1/255)*[153 204 255];
    colours.light_g = (1/255)*[204 255 204];

    
  
    %%%% load CR_diag from Lenton et al. (2018) Earth Science Reviews
    load CR_comparison/LentonESRdiag.mat
    %%%% time in Myr
    LentonESRdiag.t_Myr = LentonESRdiag.tforce./1e6 ;
    
    
    %%%%%%% make figure
    figure('Color',[0.80 0.80 0.70])


    %%%% FORCINGS 1 (abiotic)
    subplot(4,6,1)
    hold on
    box on
    xlim([pars.whenstart/1e6 pars.whenend/1e6])
    ylim([0 2])
    xlabel('Time (Ma)')
    ylabel('Relative forcing')
    %%%% plot this model
    plot(state.time_myr,state.UPLIFT,'b')
    plot(state.time_myr,state.DEGASS,'r')
    plot(state.time_myr,state.PG,'r')
%     plot(state.time_myr,state.SOLAR/1368,'y')
    %%%% add custom easy legend
    text(-590,0.5,'U','color','b')
    text(-590,0.35,'D','color','r')
%     text(-590,0.2,'S','color','y')
    text(-590,0.2,'PG','color','g')
    


    %%%% FORCINGS 2 (areas)
    subplot(4,6,2)
    hold on
    box on
    xlim([pars.whenstart/1e6 pars.whenend/1e6])
    ylim([0 2])
    xlabel('Time (Ma)')
    ylabel('Relative areas')
    %%%% plot COPSE reloaded
    plot(LentonESRdiag.t_Myr,LentonESRdiag.BA,'m--')
    %%%% plot this model
    plot(state.time_myr,state.CARB_AREA,'c')
    plot(state.time_myr,state.GRAN_AREA,'r')
    plot(state.time_myr,state.BAS_AREA,'k')
    %%%% add custom easy legend
    text(-590,0.5,'CARB A','color','c')
    text(-590,0.35,'GRAN A','color','r')
    text(-590,0.2,'BAS A','color','k')


    %%%% FORCINGS 3 (biotic)
    subplot(4,6,3)
    hold on
    box on
    xlim([pars.whenstart/1e6 pars.whenend/1e6])
    xlabel('Time (Ma)')
    ylabel('Relative forcing')
    %%%% plot this model
    plot(state.time_myr,state.EVO,'g')
    plot(state.time_myr,state.W,'b')
    plot(state.time_myr,state.Bforcing,'r')
    plot(state.time_myr,state.CPland,'k')
    plot(state.time_myr,state.VEG,'g--')
    %%%% plot CR
    plot(LentonESRdiag.t_Myr,LentonESRdiag.VEG,'m')
    %%%% add custom easy legend
    text(-590,0.5,'E','color','g')
    text(-590,0.35,'W','color','b')
    text(-590,0.2,'B','color','r')
    text(-590,0.05,'CPl','color','k')


    %%%% RO2
    subplot(4,6,4)
    hold on
    box on
    xlim([pars.whenstart/1e6 pars.whenend/1e6])
    xlabel('Time (Ma)')
    ylabel('RO_{2} (k), anox (g)')
    %%%% plot COPSE reloaded
    plot(LentonESRdiag.t_Myr,LentonESRdiag.ANOX,'m--')
    plot(LentonESRdiag.t_Myr,LentonESRdiag.pO2PAL,'m--')
    %%%% plot this model
    plot(state.time_myr,state.RO2,'k')
    plot(state.time_myr,state.ANOX,'g')


    %%%% RCO2
    subplot(4,6,5)
    hold on
    box on
    xlim([pars.whenstart/1e6 pars.whenend/1e6])
    xlabel('Time (Ma)')
    ylabel('pCO_{2} (k), CAL (g)')
    %%%% plot copse reloaded
    plot(LentonESRdiag.t_Myr,280.*LentonESRdiag.pCO2PAL,'m')
    %%%% plot this model
    plot(state.time_myr,280.*state.RCO2,'k')
    plot(state.time_myr,state.CAL/pars.CAL0,'g')


    %%%% TEMP
    subplot(4,6,6)
    hold on
    box on
    xlim([pars.whenstart/1e6 pars.whenend/1e6])
    xlabel('Time (Ma)')
    ylabel('TempC')
    %%%% plot copse reloaded
    plot(LentonESRdiag.t_Myr,LentonESRdiag.TEMP - 273.15,'m')
%     %%%% plot GR patch
%     load('temp_patch.mat')
%     patch(temp_patch_x,temp_patch_y,colours.light_r,'EdgeColor','None','FaceAlpha',0.5)
    %%%% plot this model
    plot(state.time_myr,state.tempC,'k')


    %%% ORG C subcycle
    subplot(4,6,7)
    hold on
    box on
    xlim([pars.whenstart/1e6 pars.whenend/1e6])
    xlabel('Time (Ma)')
    ylabel('mocb (b), locb (g), oxidw (r), ocdeg (k)')
    %%%% plot reloaded
    plot(LentonESRdiag.t_Myr,LentonESRdiag.mocb, 'b--')
    plot(LentonESRdiag.t_Myr,LentonESRdiag.locb, 'g--')
    plot(LentonESRdiag.t_Myr,LentonESRdiag.oxidw, 'r--')
    plot(LentonESRdiag.t_Myr,LentonESRdiag.ocdeg, 'k--')
    %%%% plot this model
    plot(state.time_myr,state.mocb,'b')
    plot(state.time_myr,state.locb,'g')
    plot(state.time_myr,state.oxidw,'r')
    plot(state.time_myr,state.ocdeg,'k') 


     %%% pyr S subcycle
    subplot(4,6,8)
    hold on
    box on
    xlim([pars.whenstart/1e6 pars.whenend/1e6])
    xlabel('Time (Ma)')
    % ylim([0 5e12])
    ylabel('mpsb (b), pyrw (r), pyrdeg (k), mgsb(c)')
    %%%% plot this model
    plot(state.time_myr,state.mpsb,'b')
    plot(state.time_myr,state.mgsb,'c')
    plot(state.time_myr,state.pyrw,'r')
    plot(state.time_myr,state.pyrdeg,'k') 


    %%%% S SPECIES
    subplot(4,6,9)
    hold on
    box on
    xlim([pars.whenstart/1e6 pars.whenend/1e6])
    xlabel('Time (Ma)')
    ylabel('S (b), PYR (k), GYP(c)')
    %%%% plot this model
    plot(state.time_myr,state.S/pars.S0,'b')
    plot(state.time_myr,state.PYR/pars.PYR0,'k')
    plot(state.time_myr,state.GYP/pars.GYP0,'c')


    %%%% C SPECIES
    subplot(4,6,10)
    hold on
    box on
    xlim([pars.whenstart/1e6 pars.whenend/1e6])
    xlabel('Time (Ma)')
    ylabel('G (k), C (c)')
    %%%% plot this model
    plot(state.time_myr,state.G/pars.G0,'k')
    plot(state.time_myr,state.C/pars.C0,'c')


    %%%% WEATHERING FLUXES
    subplot(4,6,11)
    hold on
    box on
    xlim([pars.whenstart/1e6 pars.whenend/1e6])
    xlabel('Time (Ma)')
    ylabel('silw (r), carbw (c), oxidw (k)')
    %%%% plot CR
    plot(LentonESRdiag.t_Myr,LentonESRdiag.silw,'r--')
    %%%% plot this model
    plot(state.time_myr,state.silw,'r')
    plot(state.time_myr,state.carbw,'c')
    plot(state.time_myr,state.oxidw,'k')


    %%%% WEATHERING FLUXES II
    subplot(4,6,12)
    hold on
    box on
    xlim([pars.whenstart/1e6 pars.whenend/1e6])
    xlabel('Time (Ma)')
    ylabel('basw (k), granw (r), sfw (g)')
    %%%% plot reloaded
    plot(LentonESRdiag.t_Myr,LentonESRdiag.basw,'k--')
    plot(LentonESRdiag.t_Myr,LentonESRdiag.granw,'r--')
    plot(LentonESRdiag.t_Myr,LentonESRdiag.sfw,'g--')
    %%%% plot this model
    plot(state.time_myr,state.basw,'k')
    plot(state.time_myr,state.granw,'r')
    plot(state.time_myr,state.sfw,'g')


    %%%% DEGASSING FLUXES
    subplot(4,6,13)
    hold on
    box on
    xlim([pars.whenstart/1e6 pars.whenend/1e6])
    xlabel('Time (Ma)')
    ylabel('ccdeg (c), ocdeg (k)')
    %%%% plot this model
    plot(state.time_myr,state.ccdeg,'c')
    plot(state.time_myr,state.ocdeg,'k')


    %%%% P inputs
    subplot(4,6,14)
    hold on
    box on
    xlim([pars.whenstart/1e6 pars.whenend/1e6])
    xlabel('Time (Ma)')
    ylabel('P inputs (bas(k), gran(r), carb(c), oxid(g) )')
    %%%% plot this model
    plot(state.time_myr,state.phosw,'k--')
    
    

    %%%% F RATIO
    subplot(4,6,15)
    hold on
    box on
    xlim([pars.whenstart/1e6 pars.whenend/1e6])
    xlabel('Time (Ma)')
    ylabel('f-org, f-pyr')
    %%%% plot this model
    plot(state.time_myr,state.mocb / (state.mocb + state.mccb),'k')
    %%%% plot fpy
    plot(state.time_myr,state.mpsb / (state.mpsb + state.mgsb),'b')
   

    %%%% D13C record
    subplot(4,6,16)
    hold on
    box on
    xlim([pars.whenstart/1e6 pars.whenend/1e6])
    xlabel('Time (Ma)')
    ylabel('d13C')

    %%%% plot reloaded
    plot(LentonESRdiag.t_Myr,LentonESRdiag.delta_mccb,'m--')
    %%%% plot this model
    plot(state.time_myr,state.delta_mccb,'k')


    %%%% D13C other reservoirs
    subplot(4,6,17)
    hold on
    box on
    xlim([pars.whenstart/1e6 pars.whenend/1e6])
    xlabel('Time (Ma)')
    ylabel('d13c C and S crust')
    %%%% plot this model
    plot(state.time_myr,state.delta_G,'k')
    plot(state.time_myr,state.delta_C,'c')
    %%%% D34S other reservoirs (same fig)
    plot(state.time_myr,state.delta_PYR,'r--')
    plot(state.time_myr,state.delta_GYP,'g--')

    %%%% D34S record
    subplot(4,6,18)
    hold on
    box on
    xlim([pars.whenstart/1e6 pars.whenend/1e6])
    xlabel('Time (Ma)')
    ylabel('d34S')
    %%%% plot reloaded
    plot(LentonESRdiag.t_Myr,LentonESRdiag.delta_S,'m--')
    %%%% plot this model
    plot(state.time_myr,state.d34s_S,'k')


    %%%% fire suppression
    subplot(4,6,19)
    hold on
    box on
    xlim([pars.whenstart/1e6 pars.whenend/1e6])
    xlabel('Time (Ma)')
    ylabel('f_{suppression}')
    %%%% plot this model
    plot(state.time_myr,state.fsuppression,'k')

    %%%% Ocean 87Sr/86Sr 
    subplot(4,6,20)
    hold on
    box on
    xlim([pars.whenstart/1e6 pars.whenend/1e6])
    ylim([0.706 0.71])
    xlabel('Time (Ma)')
    ylabel('87Sr/86Sr')
    %%%% plot reloaded
    plot(LentonESRdiag.t_Myr,LentonESRdiag.delta_Sr_ocean,'m--')
    %%%% plot this model
    plot(state.time_myr,state.delta_OSr,'k')


    %%% NUTRIENTS P N
    subplot(4,6,21)
    hold on
    box on
    xlim([pars.whenstart/1e6 pars.whenend/1e6])
    ylim([0 3])
    xlabel('Time (Ma)')
    ylabel('P (b), N (g)')
    %%%% plot copse reloaded
    plot(LentonESRdiag.t_Myr,LentonESRdiag.Pconc./2.2,'m')
    plot(LentonESRdiag.t_Myr,LentonESRdiag.Nconc./30.9,'m--')
    %%%% plot this model
    plot(state.time_myr,state.P/pars.P0,'b')
    plot(state.time_myr,state.N/pars.N0,'g')

    
    %%%% O2 (%) for paper plots 
    subplot(4,6,22)
    hold on
    box on
    xlim([pars.whenstart/1e6 pars.whenend/1e6])
    xlabel('Time (Ma)')
    ylabel('O_{2} (%)')
    
    %%%% plot this model
    plot(state.time_myr,state.mrO2.*100,'k')

    
    
    %%%% C isotope fractionaiton factors
    subplot(4,6,23)
    hold on
    box on
    xlim([pars.whenstart/1e6 pars.whenend/1e6])
    ylim([-30 5])
    xlabel('Time (Ma)')
    ylabel('C frac factors:')    
    %%%% plot Reloaded
    plot(LentonESRdiag.t_Myr,LentonESRdiag.d_ocean,'m--')
    plot(LentonESRdiag.t_Myr,LentonESRdiag.d_atmos,'m--')
    plot(LentonESRdiag.t_Myr,LentonESRdiag.d_mccb,'m--')
    plot(LentonESRdiag.t_Myr,LentonESRdiag.d_mocb,'m--')
    plot(LentonESRdiag.t_Myr,LentonESRdiag.d_locb,'m--')
    %%%% plot this model
    plot(state.time_myr,state.delta_o,'k')
    plot(state.time_myr,state.delta_a,'k')
    plot(state.time_myr,state.d_mccb,'k')
    plot(state.time_myr,state.d_locb,'k')
    plot(state.time_myr,state.d_mocb,'k')
    
    
    %%%% CO2ppm
    subplot(4,6,24)
    hold on
    box on
    xlim([pars.whenstart/1e6 pars.whenend/1e6])
    xlabel('Time (Ma)')
    ylabel('CO2ppm')
    %%%% plot copse reloaded
    plot(LentonESRdiag.t_Myr,LentonESRdiag.pCO2PAL.*280,'m')
    %%%% plot this model
    plot(state.time_myr,state.RCO2.*280,'k')


    

    %%%%% plotting script finished
    fprintf('Done: ')
    endtime = toc ;
    fprintf('time (s): %d \n', endtime )


end


%%%%%%%%%%%%%%%%%%%%%%%%%%%%%%%%%%%%%%%%%%%%%%%%%%%%%%%%%%%%%%%%%%%%%
%%%%%%%%%%%%%%%%%   Cleanup workspace   %%%%%%%%%%%%%%%%%%%%%%%%%%%%%
%%%%%%%%%%%%%%%%%%%%%%%%%%%%%%%%%%%%%%%%%%%%%%%%%%%%%%%%%%%%%%%%%%%%%

clear stepnumber
clear u
clear numfields
clear trecords
clear finalrecord
clear field_names
clear n
clear veclength
clear xvec
clear yvec
clear endtime
