# Supplementary material for: The rise of angiosperms strengthened fire feedbacks and improved the regulation of atmospheric oxygen
Source: Nat Commun. 2021 Jan 21;12:503. doi: 10.1038/s41467-020-20772-2 (PMC7820256; doi:10.1038/s41467-020-20772-2)
Supplement: Supplementary file 4 — Supplementary Data 1 [file 41467_2020_20772_MOESM4_ESM.zip › Source Data 1/readme.txt]

COPSE (Carbon Oxygen Phosphorus Sulfur Evolution)
As used in Belcher et al. (submitted 2020)
Coded by Benjamin JW Mills // b.mills@leeds.ac.uk

Contents:
COPSE_frontend.m // Model frontend file // run "COPSE_frontend" to solve model and plot results // sets parameters and starting values, runs solver
COPSE_equations.m // Model equations file // do not run this code directly // contains flux and reservoir calculations

Reproduction of paper plots:
Alter 'kfire' parameter on line 191 in equations file to create distinct model runs. 

Notes:
Requires MATLAB. Tested in R2018a on win10 x64. Run time ~5 seconds. No installation required.
