# Supplementary material for: The rise of angiosperms strengthened fire feedbacks and improved the regulation of atmospheric oxygen
Source: Nat Commun. 2021 Jan 21;12:503. doi: 10.1038/s41467-020-20772-2 (PMC7820256; doi:10.1038/s41467-020-20772-2)
Supplement: Supplementary file 6 — Source Data [file 41467_2020_20772_MOESM6_ESM.zip]

Archive with 21 entries (16 files):
- Source Data 2/
- Source Data 2/cryo_PG.xlsx
- __MACOSX/
- __MACOSX/Source Data 2/
- __MACOSX/Source Data 2/._cryo_PG.xlsx
- Source Data 2/D_paleomap_vdm_combined.xlsx
- __MACOSX/Source Data 2/._D_paleomap_vdm_combined.xlsx
- Source Data 2/D_sbz_rift.xlsx
- __MACOSX/Source Data 2/._D_sbz_rift.xlsx
- Source Data 2/GA_revised.xlsx
- __MACOSX/Source Data 2/._GA_revised.xlsx
- Source Data 2/GR_BA.xlsx
- __MACOSX/Source Data 2/._GR_BA.xlsx
- Source Data 2/PG_revised.xlsx
- __MACOSX/Source Data 2/._PG_revised.xlsx
- Source Data 2/reloaded_forcings/
- Source Data 2/reloaded_forcings/forcings.mat
- __MACOSX/Source Data 2/reloaded_forcings/
- __MACOSX/Source Data 2/reloaded_forcings/._forcings.mat
- Source Data 2/usmooth_2018.xlsx
- __MACOSX/Source Data 2/._usmooth_2018.xlsx
