# Supplementary material for: The rise of angiosperms strengthened fire feedbacks and improved the regulation of atmospheric oxygen
Source: Nat Commun. 2021 Jan 21;12:503. doi: 10.1038/s41467-020-20772-2 (PMC7820256; doi:10.1038/s41467-020-20772-2)
Supplement: Supplementary file 6 — Source Data [file 41467_2020_20772_MOESM6_ESM.zip › Source Data 2/D_paleomap_vdm_combined.xlsx]

## Sheet: Sheet1
Time (Ma)	Relative length
-800	1.09264
-750	1.09264
-749	1.0912
-748	1.08975
-747	1.08831
-746	1.08686
-745	1.0854
-744	1.08394
-743	1.08248
-742	1.08101
-741	1.07954
-740	1.07807
-739	1.07659
-738	1.0751
-737	1.07361
-736	1.07212
-735	1.07062
-734	1.06912
-733	1.06761
-732	1.0661
-731	1.06458
-730	1.06306
-729	1.06154
-728	1.06001
-727	1.05848
-726	1.05695
-725	1.05539
-724	1.05363
-723	1.05183
-722	1.04999
-721	1.04811
-720	1.04619
-719	1.04423
-718	1.04222
-717	1.04018
-716	1.03809
-715	1.03596
-714	1.0338
-713	1.03159
-712	1.02934
-711	1.02706
-710	1.02475
-709	1.0224
-708	1.02003
-707	1.01763
-706	1.01522
-705	1.0128
-704	1.01037
-703	1.00795
-702	1.00552
-701	1.00311
-700	1.00071
-699	0.998334
-698	0.995978
-697	0.993648
-696	0.991344
-695	0.989068
-694	0.986821
-693	0.984603
-692	0.982414
-691	0.980254
-690	0.978123
-689	0.976021
-688	0.973949
-687	0.971906
-686	0.969892
-685	0.967906
-684	0.96595
-683	0.964021
-682	0.96212
-681	0.960244
-680	0.958393
-679	0.956564
-678	0.954755
-677	0.952964
-676	0.951186
-675	0.949418
-674	0.947658
-673	0.945902
-672	0.944146
-671	0.942388
-670	0.940623
-669	0.938851
-668	0.937068
-667	0.935273
-666	0.933465
-665	0.931643
-664	0.929808
-663	0.927958
-662	0.926094
-661	0.924217
-660	0.922325
-659	0.920418
-658	0.918498
-657	0.916563
-656	0.914614
-655	0.912651
-654	0.910674
-653	0.908685
-652	0.906692
-651	0.904716
-650	0.902789
-649	0.900957
-648	0.899274
-647	0.897805
-646	0.896621
-645	0.895794
-644	0.895399
-643	0.895508
-642	0.896191
-641	0.89751
-640	0.899524
-639	0.902283
-638	0.90583
-637	0.9102
-636	0.915422
-635	0.921516
-634	0.9285
-633	0.936382
-632	0.94517
-631	0.954867
-630	0.965475
-629	0.976992
-628	0.98942
-627	1.00276
-626	1.017
-625	1.03214
-624	1.04817
-623	1.06507
-622	1.08282
-621	1.10136
-620	1.12063
-619	1.14055
-618	1.16102
-617	1.18192
-616	1.20312
-615	1.2245
-614	1.2459
-613	1.2672
-612	1.28825
-611	1.30893
-610	1.32912
-609	1.34872
-608	1.36765
-607	1.38584
-606	1.40325
-605	1.41985
-604	1.43562
-603	1.45055
-602	1.46464
-601	1.47789
-600	1.49028
-599	1.50183
-598	1.51254
-597	1.52239
-596	1.53141
-595	1.53958
-594	1.54693
-593	1.55347
-592	1.55921
-591	1.56419
-590	1.56844
-589	1.57198
-588	1.57488
-587	1.57719
-586	1.57895
-585	1.58024
-584	1.58113
-583	1.58167
-582	1.58194
-581	1.58202
-580	1.58196
-579	1.58185
-578	1.58173
-577	1.58166
-576	1.58169
-575	1.58184
-574	1.58214
-573	1.58262
-572	1.5833
-571	1.58421
-570	1.58535
-569	1.58675
-568	1.58843
-567	1.59039
-566	1.59265
-565	1.59521
-564	1.59808
-563	1.60126
-562	1.60475
-561	1.60855
-560	1.61266
-559	1.61707
-558	1.62178
-557	1.62676
-556	1.63202
-555	1.63753
-554	1.64329
-553	1.64928
-552	1.65548
-551	1.66187
-550	1.66844
-549	1.67515
-548	1.68199
-547	1.68893
-546	1.69596
-545	1.70303
-544	1.71012
-543	1.71721
-542	1.72427
-541	1.7313
-540	1.73829
-539	1.74523
-538	1.75215
-537	1.75908
-536	1.76603
-535	1.77305
-534	1.78018
-533	1.78747
-532	1.79494
-531	1.80264
-530	1.8106
-529	1.81887
-528	1.82746
-527	1.8364
-526	1.84572
-525	1.85545
-524	1.86559
-523	1.87617
-522	1.88719
-521	1.89867
-520	1.91059
-519	1.92295
-518	1.93573
-517	1.94892
-516	1.96247
-515	1.97638
-514	1.99059
-513	2.00508
-512	2.01981
-511	2.03473
-510	2.04981
-509	2.065
-508	2.08025
-507	2.09554
-506	2.1108
-505	2.12599
-504	2.14108
-503	2.15601
-502	2.17073
-501	2.18521
-500	2.19938
-499	2.21319
-498	2.22658
-497	2.23949
-496	2.25189
-495	2.26373
-494	2.27495
-493	2.28554
-492	2.29546
-491	2.30469
-490	2.3132
-489	2.32098
-488	2.32803
-487	2.33435
-486	2.33995
-485	2.34484
-484	2.34904
-483	2.35258
-482	2.35548
-481	2.35777
-480	2.35948
-479	2.36065
-478	2.36131
-477	2.36149
-476	2.36121
-475	2.3605
-474	2.35938
-473	2.35789
-472	2.35605
-471	2.35389
-470	2.35145
-469	2.34876
-468	2.34587
-467	2.34282
-466	2.33965
-465	2.3364
-464	2.33312
-463	2.32986
-462	2.32664
-461	2.3235
-460	2.32044
-459	2.31746
-458	2.31453
-457	2.31162
-456	2.30867
-455	2.30563
-454	2.30242
-453	2.29899
-452	2.29526
-451	2.29118
-450	2.28669
-449	2.28173
-448	2.27625
-447	2.27021
-446	2.26357
-445	2.25629
-444	2.24833
-443	2.23968
-442	2.23031
-441	2.22022
-440	2.2094
-439	2.19785
-438	2.18561
-437	2.17269
-436	2.15913
-435	2.14496
-434	2.13024
-433	2.11502
-432	2.09935
-431	2.08328
-430	2.06688
-429	2.05021
-428	2.03333
-427	2.01632
-426	1.99924
-425	1.98216
-424	1.96516
-423	1.9483
-422	1.93165
-421	1.91529
-420	1.89929
-419	1.88373
-418	1.86866
-417	1.85414
-416	1.84023
-415	1.82697
-414	1.81439
-413	1.80251
-412	1.79137
-411	1.78097
-410	1.77133
-409	1.76245
-408	1.75432
-407	1.74694
-406	1.74028
-405	1.73433
-404	1.72904
-403	1.7244
-402	1.72035
-401	1.71684
-400	1.71381
-399	1.7112
-398	1.70892
-397	1.7069
-396	1.70506
-395	1.70333
-394	1.70162
-393	1.69987
-392	1.698
-391	1.69594
-390	1.69361
-389	1.69095
-388	1.68789
-387	1.68438
-386	1.68034
-385	1.67574
-384	1.67051
-383	1.66462
-382	1.65803
-381	1.65072
-380	1.64269
-379	1.63397
-378	1.62458
-377	1.61458
-376	1.60402
-375	1.593
-374	1.58159
-373	1.56988
-372	1.55796
-371	1.54592
-370	1.53386
-369	1.52186
-368	1.51002
-367	1.49842
-366	1.48716
-365	1.47632
-364	1.46598
-363	1.45622
-362	1.44712
-361	1.43874
-360	1.43112
-359	1.4243
-358	1.41829
-357	1.41311
-356	1.40873
-355	1.40513
-354	1.40227
-353	1.4001
-352	1.39858
-351	1.39765
-350	1.39725
-349	1.39731
-348	1.39777
-347	1.39856
-346	1.3996
-345	1.4008
-344	1.4021
-343	1.40341
-342	1.40465
-341	1.40576
-340	1.40668
-339	1.40738
-338	1.40782
-337	1.40798
-336	1.40788
-335	1.40753
-334	1.40696
-333	1.40619
-332	1.40526
-331	1.40419
-330	1.40302
-329	1.40179
-328	1.40052
-327	1.39925
-326	1.39801
-325	1.39685
-324	1.39578
-323	1.39486
-322	1.3941
-321	1.39355
-320	1.39323
-319	1.39317
-318	1.3934
-317	1.39395
-316	1.39483
-315	1.39605
-314	1.39762
-313	1.39955
-312	1.40184
-311	1.4045
-310	1.40752
-309	1.41089
-308	1.41462
-307	1.41867
-306	1.42305
-305	1.42772
-304	1.43267
-303	1.43789
-302	1.44333
-301	1.44898
-300	1.45479
-299	1.46074
-298	1.46677
-297	1.47285
-296	1.47895
-295	1.48502
-294	1.49103
-293	1.49694
-292	1.50273
-291	1.50835
-290	1.51378
-289	1.51898
-288	1.52393
-287	1.52861
-286	1.53299
-285	1.53705
-284	1.54077
-283	1.54414
-282	1.54713
-281	1.54975
-280	1.55198
-279	1.55381
-278	1.55523
-277	1.55623
-276	1.55683
-275	1.55701
-274	1.55679
-273	1.55617
-272	1.55515
-271	1.55376
-270	1.55201
-269	1.54992
-268	1.5475
-267	1.5448
-266	1.54183
-265	1.53862
-264	1.53522
-263	1.53164
-262	1.52794
-261	1.52415
-260	1.52032
-259	1.51648
-258	1.5127
-257	1.509
-256	1.50544
-255	1.50206
-254	1.49888
-253	1.49594
-252	1.49328
-251	1.49092
-250	1.48888
-249	1.48721
-248	1.4859
-247	1.48499
-246	1.48447
-245	1.48437
-244	1.48469
-243	1.48544
-242	1.48661
-241	1.48821
-240	1.49024
-239	1.49268
-238	1.49553
-237	1.49879
-236	1.50244
-235	1.50647
-234	1.51088
-233	1.51563
-232	1.52072
-231	1.52613
-230	1.53613
-229	1.54613
-228	1.55613
-227	1.56613
-226	1.57613
-225	1.58613
-224	1.59016
-223	1.59418
-222	1.5982
-221	1.60222
-220	1.6108
-219	1.6203
-218	1.6298
-217	1.6393
-216	1.6488
-215	1.6583
-214	1.6678
-213	1.6773
-212	1.6868
-211	1.6963
-210	1.7058
-209	1.7153
-208	1.7248
-207	1.7343
-206	1.73917
-205	1.74174
-204	1.7443
-203	1.74686
-202	1.74943
-201	1.75199
-200	1.75455
-199	1.75711
-198	1.75968
-197	1.76224
-196	1.7648
-195	1.76736
-194	1.76993
-193	1.77249
-192	1.77505
-191	1.77553
-190	1.77496
-189	1.77439
-188	1.77382
-187	1.77324
-186	1.77267
-185	1.7721
-184	1.77153
-183	1.77096
-182	1.77039
-181	1.76982
-180	1.76925
-179	1.76868
-178	1.76811
-177	1.76754
-176	1.76697
-175	1.7664
-174	1.77405
-173	1.7817
-172	1.78935
-171	1.79701
-170	1.80466
-169	1.81231
-168	1.81996
-167	1.82761
-166	1.83526
-165	1.84292
-164	1.85057
-163	1.85822
-162	1.86587
-161	1.87352
-160	1.88117
-159	1.88882
-158	1.89068
-157	1.88093
-156	1.87118
-155	1.86143
-154	1.85168
-153	1.84193
-152	1.83219
-151	1.82244
-150	1.81269
-149	1.80294
-148	1.79319
-147	1.78344
-146	1.7737
-145	1.76395
-144	1.7542
-143	1.74445
-142	1.7347
-141	1.73454
-140	1.73918
-139	1.74381
-138	1.74845
-137	1.75308
-136	1.75771
-135	1.76235
-134	1.76698
-133	1.77162
-132	1.77625
-131	1.78089
-130	1.78552
-129	1.79016
-128	1.79479
-127	1.79942
-126	1.80406
-125	1.80869
-124	1.80914
-123	1.80959
-122	1.81004
-121	1.81049
-120	1.81094
-119	1.81139
-118	1.81184
-117	1.81228
-116	1.81273
-115	1.81318
-114	1.81363
-113	1.81408
-112	1.81453
-111	1.81498
-110	1.80945
-109	1.79556
-108	1.78166
-107	1.76777
-106	1.75387
-105	1.73997
-104	1.72608
-103	1.71218
-102	1.69829
-101	1.68439
-100	1.6705
-99	1.6566
-98	1.64271
-97	1.64731
-96	1.65358
-95	1.65986
-94	1.66614
-93	1.67242
-92	1.6787
-91	1.68498
-90	1.69125
-89	1.69753
-88	1.70381
-87	1.71009
-86	1.70965
-85	1.70586
-84	1.70207
-83	1.69827
-82	1.69448
-81	1.69069
-80	1.6869
-79	1.6831
-78	1.67931
-77	1.67552
-76	1.65904
-75	1.63623
-74	1.61342
-73	1.5906
-72	1.56779
-71	1.54498
-70	1.52216
-69	1.49935
-68	1.47654
-67	1.45787
-66	1.44333
-65	1.4288
-64	1.41427
-63	1.39973
-62	1.3852
-61	1.37067
-60	1.35613
-59	1.34282
-58	1.33563
-57	1.32843
-56	1.32124
-55	1.31404
-54	1.30685
-53	1.29966
-52	1.29706
-51	1.30367
-50	1.31027
-49	1.31688
-48	1.32348
-47	1.33009
-46	1.33669
-45	1.3433
-44	1.3499
-43	1.35651
-42	1.36311
-41	1.35146
-40	1.33069
-39	1.30992
-38	1.28914
-37	1.26837
-36	1.24759
-35	1.22682
-34	1.20604
-33	1.18527
-32	1.16675
-31	1.17299
-30	1.17923
-29	1.18548
-28	1.19172
-27	1.19797
-26	1.20421
-25	1.21046
-24	1.2167
-23	1.20819
-22	1.19476
-21	1.18133
-20	1.16789
-19	1.15446
-18	1.14103
-17	1.1276
-16	1.11417
-15	1.10074
-14	1.08731
-13	1.07387
-12	1.06044
-11	1.04701
-10	1.03358
-9	1.02015
-8	1.00672
-7	1
-6	1
-5	1
-4	1
-3	1
-2	1
-1	1
0	1
