# Supplementary material for: The rise of angiosperms strengthened fire feedbacks and improved the regulation of atmospheric oxygen
Source: Nat Commun. 2021 Jan 21;12:503. doi: 10.1038/s41467-020-20772-2 (PMC7820256; doi:10.1038/s41467-020-20772-2)
Supplement: Supplementary file 6 — Source Data [file 41467_2020_20772_MOESM6_ESM.zip › Source Data 2/D_sbz_rift.xlsx]

## Sheet: Sheet1
Time (Ma)	D
-1000	1.15943
-999	1.15943
-998	1.15943
-997	1.15943
-996	1.15943
-995	1.15943
-994	1.15943
-993	1.15943
-992	1.15943
-991	1.15943
-990	1.15943
-989	1.15943
-988	1.15943
-987	1.15943
-986	1.15943
-985	1.15943
-984	1.15943
-983	1.15943
-982	1.15943
-981	1.15943
-980	1.15943
-979	1.15943
-978	1.15943
-977	1.15943
-976	1.15943
-975	1.15943
-974	1.15943
-973	1.15943
-972	1.15943
-971	1.15943
-970	1.15943
-969	1.15943
-968	1.15943
-967	1.15943
-966	1.15943
-965	1.15943
-964	1.15943
-963	1.15943
-962	1.15943
-961	1.15943
-960	1.15943
-959	1.15943
-958	1.15943
-957	1.15943
-956	1.15943
-955	1.15943
-954	1.15943
-953	1.15943
-952	1.15943
-951	1.15943
-950	1.15943
-949	1.15943
-948	1.15943
-947	1.15943
-946	1.15943
-945	1.15943
-944	1.15943
-943	1.15943
-942	1.15943
-941	1.15943
-940	1.15943
-939	1.15943
-938	1.15943
-937	1.15943
-936	1.15943
-935	1.15943
-934	1.15943
-933	1.15943
-932	1.15943
-931	1.15943
-930	1.15943
-929	1.15943
-928	1.15943
-927	1.15943
-926	1.15943
-925	1.15943
-924	1.15943
-923	1.15943
-922	1.15943
-921	1.15943
-920	1.15943
-919	1.15943
-918	1.15943
-917	1.15943
-916	1.15943
-915	1.15943
-914	1.15943
-913	1.15943
-912	1.15943
-911	1.15943
-910	1.15943
-909	1.15943
-908	1.15943
-907	1.15943
-906	1.15943
-905	1.15943
-904	1.15943
-903	1.15943
-902	1.15943
-901	1.15943
-900	1.15943
-899	1.15943
-898	1.15943
-897	1.15943
-896	1.15943
-895	1.15943
-894	1.15943
-893	1.15943
-892	1.15943
-891	1.15943
-890	1.15943
-889	1.15943
-888	1.15943
-887	1.15943
-886	1.15943
-885	1.15943
-884	1.15943
-883	1.15943
-882	1.15943
-881	1.15943
-880	1.15943
-879	1.15943
-878	1.15943
-877	1.15943
-876	1.15943
-875	1.15943
-874	1.15943
-873	1.15943
-872	1.15943
-871	1.15943
-870	1.15943
-869	1.15943
-868	1.15943
-867	1.15943
-866	1.15943
-865	1.15943
-864	1.15943
-863	1.15943
-862	1.15943
-861	1.15943
-860	1.15943
-859	1.15943
-858	1.15943
-857	1.15943
-856	1.15943
-855	1.15943
-854	1.15943
-853	1.15943
-852	1.15943
-851	1.15943
-850	1.15943
-849	1.15943
-848	1.15943
-847	1.15943
-846	1.15943
-845	1.15943
-844	1.15943
-843	1.15943
-842	1.15943
-841	1.15943
-840	1.15943
-839	1.15943
-838	1.15943
-837	1.15943
-836	1.15943
-835	1.15943
-834	1.15943
-833	1.15943
-832	1.15943
-831	1.15943
-830	1.15943
-829	1.15943
-828	1.15943
-827	1.15943
-826	1.15943
-825	1.15943
-824	1.15943
-823	1.15943
-822	1.15943
-821	1.15943
-820	1.15943
-819	1.15943
-818	1.15943
-817	1.15943
-816	1.15943
-815	1.15943
-814	1.15943
-813	1.15943
-812	1.15943
-811	1.15943
-810	1.15943
-809	1.15943
-808	1.15943
-807	1.15943
-806	1.15943
-805	1.15943
-804	1.15943
-803	1.15943
-802	1.15943
-801	1.15943
-800	1.15943
-799	1.15943
-798	1.15943
-797	1.15943
-796	1.15943
-795	1.15943
-794	1.15943
-793	1.15943
-792	1.15943
-791	1.15943
-790	1.15943
-789	1.15943
-788	1.15943
-787	1.15943
-786	1.15943
-785	1.15943
-784	1.15943
-783	1.15943
-782	1.15943
-781	1.15943
-780	1.15943
-779	1.15943
-778	1.15943
-777	1.15943
-776	1.15943
-775	1.15943
-774	1.15943
-773	1.15943
-772	1.15943
-771	1.15943
-770	1.15943
-769	1.15943
-768	1.15943
-767	1.15943
-766	1.15943
-765	1.15943
-764	1.15943
-763	1.15943
-762	1.15943
-761	1.15943
-760	1.15943
-759	1.15943
-758	1.15943
-757	1.15943
-756	1.15943
-755	1.15943
-754	1.15943
-753	1.15943
-752	1.15943
-751	1.15943
-750	1.15943
-749	1.15852
-748	1.15761
-747	1.1567
-746	1.15578
-745	1.15487
-744	1.15395
-743	1.15303
-742	1.1521
-741	1.15118
-740	1.15025
-739	1.14932
-738	1.14838
-737	1.14744
-736	1.1465
-735	1.14556
-734	1.14461
-733	1.14366
-732	1.14271
-731	1.14175
-730	1.1408
-729	1.13984
-728	1.13887
-727	1.13791
-726	1.13694
-725	1.13596
-724	1.13485
-723	1.13372
-722	1.13256
-721	1.13138
-720	1.13017
-719	1.12893
-718	1.12767
-717	1.12638
-716	1.12506
-715	1.12372
-714	1.12236
-713	1.12097
-712	1.11955
-711	1.11811
-710	1.11666
-709	1.11518
-708	1.11368
-707	1.11217
-706	1.11066
-705	1.10913
-704	1.1076
-703	1.10607
-702	1.10454
-701	1.10302
-700	1.10151
-699	1.10002
-698	1.09853
-697	1.09706
-696	1.09561
-695	1.09418
-694	1.09276
-693	1.09136
-692	1.08999
-691	1.08862
-690	1.08728
-689	1.08596
-688	1.08465
-687	1.08337
-686	1.0821
-685	1.08085
-684	1.07961
-683	1.0784
-682	1.0772
-681	1.07602
-680	1.07485
-679	1.0737
-678	1.07256
-677	1.07143
-676	1.07031
-675	1.0692
-674	1.06809
-673	1.06698
-672	1.06588
-671	1.06477
-670	1.06366
-669	1.06254
-668	1.06142
-667	1.06029
-666	1.05915
-665	1.058
-664	1.05684
-663	1.05568
-662	1.0545
-661	1.05332
-660	1.05213
-659	1.05093
-658	1.04972
-657	1.0485
-656	1.04727
-655	1.04603
-654	1.04479
-653	1.04354
-652	1.04228
-651	1.04104
-650	1.03982
-649	1.03867
-648	1.03761
-647	1.03668
-646	1.03594
-645	1.03541
-644	1.03517
-643	1.03524
-642	1.03567
-641	1.0365
-640	1.03777
-639	1.0395
-638	1.04174
-637	1.04449
-636	1.04778
-635	1.05162
-634	1.05602
-633	1.06099
-632	1.06652
-631	1.07263
-630	1.07931
-629	1.08657
-628	1.0944
-627	1.1028
-626	1.11177
-625	1.12131
-624	1.13141
-623	1.14206
-622	1.15324
-621	1.16492
-620	1.17706
-619	1.18961
-618	1.20251
-617	1.21567
-616	1.22903
-615	1.2425
-614	1.25598
-613	1.2694
-612	1.28266
-611	1.29569
-610	1.30841
-609	1.32076
-608	1.33268
-607	1.34415
-606	1.35511
-605	1.36557
-604	1.3755
-603	1.38491
-602	1.39379
-601	1.40213
-600	1.40994
-599	1.41722
-598	1.42396
-597	1.43017
-596	1.43585
-595	1.441
-594	1.44563
-593	1.44975
-592	1.45337
-591	1.45651
-590	1.45918
-589	1.46141
-588	1.46324
-587	1.46469
-586	1.4658
-585	1.46662
-584	1.46717
-583	1.46752
-582	1.46769
-581	1.46773
-580	1.4677
-579	1.46763
-578	1.46755
-577	1.46751
-576	1.46753
-575	1.46762
-574	1.46781
-573	1.46812
-572	1.46855
-571	1.46911
-570	1.46984
-569	1.47072
-568	1.47178
-567	1.47301
-566	1.47443
-565	1.47605
-564	1.47785
-563	1.47986
-562	1.48206
-561	1.48445
-560	1.48704
-559	1.48982
-558	1.49278
-557	1.49592
-556	1.49924
-555	1.50271
-554	1.50634
-553	1.51011
-552	1.51402
-551	1.51804
-550	1.52218
-549	1.52641
-548	1.53072
-547	1.53509
-546	1.53952
-545	1.54397
-544	1.54844
-543	1.55291
-542	1.55736
-541	1.56178
-540	1.56618
-539	1.57056
-538	1.57492
-537	1.57928
-536	1.58366
-535	1.58809
-534	1.59258
-533	1.59717
-532	1.60188
-531	1.60673
-530	1.61175
-529	1.61695
-528	1.62236
-527	1.628
-526	1.63387
-525	1.64
-524	1.64639
-523	1.65305
-522	1.66
-521	1.66723
-520	1.67474
-519	1.68252
-518	1.69058
-517	1.69888
-516	1.70742
-515	1.71618
-514	1.72514
-513	1.73427
-512	1.74354
-511	1.75294
-510	1.76244
-509	1.77201
-508	1.78162
-507	1.79125
-506	1.80087
-505	1.81044
-504	1.81994
-503	1.82935
-502	1.83863
-501	1.84775
-500	1.85667
-499	1.86537
-498	1.87381
-497	1.88195
-496	1.88976
-495	1.89721
-494	1.90429
-493	1.91096
-492	1.91721
-491	1.92302
-490	1.92838
-489	1.93328
-488	1.93772
-487	1.9417
-486	1.94523
-485	1.94831
-484	1.95096
-483	1.95319
-482	1.95502
-481	1.95646
-480	1.95754
-479	1.95828
-478	1.95869
-477	1.9588
-476	1.95862
-475	1.95818
-474	1.95747
-473	1.95653
-472	1.95537
-471	1.95401
-470	1.95248
-469	1.95079
-468	1.94897
-467	1.94704
-466	1.94504
-465	1.943
-464	1.94093
-463	1.93887
-462	1.93685
-461	1.93487
-460	1.93294
-459	1.93106
-458	1.92922
-457	1.92738
-456	1.92553
-455	1.92361
-454	1.92159
-453	1.91943
-452	1.91708
-451	1.91451
-450	1.91168
-449	1.90856
-448	1.9051
-447	1.9013
-446	1.89711
-445	1.89252
-444	1.88751
-443	1.88206
-442	1.87616
-441	1.8698
-440	1.86298
-439	1.85571
-438	1.848
-437	1.83986
-436	1.83131
-435	1.82239
-434	1.81312
-433	1.80353
-432	1.79365
-431	1.78353
-430	1.7732
-429	1.7627
-428	1.75207
-427	1.74135
-426	1.73059
-425	1.71983
-424	1.70911
-423	1.69849
-422	1.688
-421	1.6777
-420	1.66762
-419	1.65781
-418	1.64832
-417	1.63917
-416	1.63041
-415	1.62206
-414	1.61413
-413	1.60665
-412	1.59963
-411	1.59308
-410	1.587
-409	1.58141
-408	1.57629
-407	1.57164
-406	1.56744
-405	1.56369
-404	1.56036
-403	1.55743
-402	1.55488
-401	1.55267
-400	1.55077
-399	1.54912
-398	1.54768
-397	1.54641
-396	1.54525
-395	1.54416
-394	1.54309
-393	1.54198
-392	1.54081
-391	1.53951
-390	1.53804
-389	1.53636
-388	1.53444
-387	1.53222
-386	1.52968
-385	1.52678
-384	1.52349
-383	1.51978
-382	1.51562
-381	1.51102
-380	1.50596
-379	1.50047
-378	1.49455
-377	1.48825
-376	1.4816
-375	1.47465
-374	1.46746
-373	1.46009
-372	1.45258
-371	1.44499
-370	1.43739
-369	1.42984
-368	1.42238
-367	1.41507
-366	1.40798
-365	1.40114
-364	1.39463
-363	1.38849
-362	1.38275
-361	1.37747
-360	1.37267
-359	1.36837
-358	1.36459
-357	1.36132
-356	1.35856
-355	1.3563
-354	1.35449
-353	1.35313
-352	1.35217
-351	1.35158
-350	1.35133
-349	1.35137
-348	1.35166
-347	1.35216
-346	1.35281
-345	1.35357
-344	1.35439
-343	1.35521
-342	1.35599
-341	1.35669
-340	1.35728
-339	1.35771
-338	1.35799
-337	1.3581
-336	1.35803
-335	1.35781
-334	1.35745
-333	1.35697
-332	1.35638
-331	1.35571
-330	1.35497
-329	1.35419
-328	1.35339
-327	1.35259
-326	1.35181
-325	1.35108
-324	1.35041
-323	1.34982
-322	1.34935
-321	1.349
-320	1.3488
-319	1.34876
-318	1.34891
-317	1.34925
-316	1.34981
-315	1.35057
-314	1.35156
-313	1.35278
-312	1.35423
-311	1.3559
-310	1.3578
-309	1.35993
-308	1.36227
-307	1.36483
-306	1.36758
-305	1.37053
-304	1.37365
-303	1.37693
-302	1.38036
-301	1.38392
-300	1.38758
-299	1.39133
-298	1.39513
-297	1.39896
-296	1.4028
-295	1.40663
-294	1.41041
-293	1.41414
-292	1.41778
-291	1.42132
-290	1.42474
-289	1.42802
-288	1.43114
-287	1.43409
-286	1.43685
-285	1.4394
-284	1.44175
-283	1.44387
-282	1.44576
-281	1.44741
-280	1.44881
-279	1.44996
-278	1.45086
-277	1.45149
-276	1.45187
-275	1.45198
-274	1.45184
-273	1.45145
-272	1.45081
-271	1.44993
-270	1.44883
-269	1.44751
-268	1.44599
-267	1.44429
-266	1.44241
-265	1.4404
-264	1.43825
-263	1.436
-262	1.43367
-261	1.43128
-260	1.42886
-259	1.42645
-258	1.42406
-257	1.42174
-256	1.4195
-255	1.41736
-254	1.41536
-253	1.41351
-252	1.41183
-251	1.41034
-250	1.40906
-249	1.408
-248	1.40718
-247	1.40661
-246	1.40628
-245	1.40622
-244	1.40642
-243	1.40689
-242	1.40763
-241	1.40864
-240	1.40991
-239	1.41145
-238	1.41325
-237	1.4153
-236	1.4176
-235	1.42014
-234	1.42292
-233	1.42591
-232	1.42912
-231	1.43253
-230	1.43883
-229	1.44513
-228	1.45143
-227	1.45773
-226	1.46403
-225	1.47033
-224	1.47286
-223	1.4754
-222	1.47793
-221	1.48046
-220	1.48587
-219	1.49186
-218	1.49784
-217	1.50382
-216	1.50981
-215	1.51579
-214	1.52178
-213	1.52776
-212	1.53375
-211	1.53973
-210	1.54572
-209	1.5517
-208	1.55769
-207	1.56367
-206	1.56674
-205	1.56836
-204	1.56997
-203	1.57159
-202	1.5732
-201	1.57482
-200	1.57643
-199	1.57784
-198	1.57926
-197	1.58067
-196	1.58208
-195	1.5835
-194	1.58491
-193	1.58632
-192	1.58773
-191	1.58783
-190	1.58588
-189	1.58568
-188	1.58548
-187	1.58528
-186	1.58508
-185	1.58488
-184	1.58468
-183	1.58448
-182	1.58429
-181	1.58409
-180	1.58389
-179	1.5833
-178	1.58219
-177	1.58108
-176	1.57997
-175	1.57886
-174	1.58294
-173	1.58701
-172	1.59108
-171	1.59515
-170	1.60155
-169	1.61378
-168	1.626
-167	1.63823
-166	1.65046
-165	1.66268
-164	1.67491
-163	1.68721
-162	1.69952
-161	1.71184
-160	1.72515
-159	1.73793
-158	1.74706
-157	1.74887
-156	1.75069
-155	1.75251
-154	1.75432
-153	1.75614
-152	1.75796
-151	1.75978
-150	1.76349
-149	1.77428
-148	1.78706
-147	1.79858
-146	1.8098
-145	1.82103
-144	1.83225
-143	1.84314
-142	1.85381
-141	1.87053
-140	1.8872
-139	1.89078
-138	1.89437
-137	1.89795
-136	1.90154
-135	1.90513
-134	1.90871
-133	1.9123
-132	1.91588
-131	1.91947
-130	1.92306
-129	1.92079
-128	1.91792
-127	1.91504
-126	1.91216
-125	1.90928
-124	1.90377
-123	1.89826
-122	1.89274
-121	1.88723
-120	1.88089
-119	1.87564
-118	1.87039
-117	1.86514
-116	1.85989
-115	1.85463
-114	1.84938
-113	1.84413
-112	1.83888
-111	1.83348
-110	1.82288
-109	1.79333
-108	1.76378
-107	1.73423
-106	1.70468
-105	1.67513
-104	1.64558
-103	1.61603
-102	1.58648
-101	1.55693
-100	1.5287
-99	1.50847
-98	1.48882
-97	1.48083
-96	1.47389
-95	1.46695
-94	1.46001
-93	1.45307
-92	1.44613
-91	1.43919
-90	1.43293
-89	1.43595
-88	1.43976
-87	1.44358
-86	1.44317
-85	1.44064
-84	1.43811
-83	1.43558
-82	1.43305
-81	1.43052
-80	1.42799
-79	1.42546
-78	1.42213
-77	1.41911
-76	1.40811
-75	1.39311
-74	1.37811
-73	1.36311
-72	1.34811
-71	1.3331
-70	1.3181
-69	1.30416
-68	1.29089
-67	1.2804
-66	1.27252
-65	1.26464
-64	1.25676
-63	1.24888
-62	1.24101
-61	1.23313
-60	1.22892
-59	1.23128
-58	1.2375
-57	1.24371
-56	1.24993
-55	1.25614
-54	1.26236
-53	1.26857
-52	1.27769
-51	1.29259
-50	1.3075
-49	1.31285
-48	1.31719
-47	1.32153
-46	1.32587
-45	1.33021
-44	1.33456
-43	1.3389
-42	1.34324
-41	1.33608
-40	1.32907
-39	1.33163
-38	1.3342
-37	1.33677
-36	1.33933
-35	1.34231
-34	1.34584
-33	1.34937
-32	1.35432
-31	1.37487
-30	1.39351
-29	1.39388
-28	1.39426
-27	1.39464
-26	1.39502
-25	1.3954
-24	1.39578
-23	1.38686
-22	1.37485
-21	1.36283
-20	1.3519
-19	1.34779
-18	1.3442
-17	1.34061
-16	1.33701
-15	1.33342
-14	1.32983
-13	1.32624
-12	1.32265
-11	1.31905
-10	1.30598
-9	1.26919
-8	1.2324
-7	1.19984
-6	1.1714
-5	1.14283
-4	1.11426
-3	1.0857
-2	1.05713
-1	1.02857
0	1
