# Supplementary material for: The rise of angiosperms strengthened fire feedbacks and improved the regulation of atmospheric oxygen
Source: Nat Commun. 2021 Jan 21;12:503. doi: 10.1038/s41467-020-20772-2 (PMC7820256; doi:10.1038/s41467-020-20772-2)
Supplement: Supplementary file 6 — Source Data [file 41467_2020_20772_MOESM6_ESM.zip › Source Data 2/GA_revised.xlsx]

## Sheet: Sheet1
-1000	1
-900	1
-800	1
-750	1
-700	1.05
-650	1.2
-600	1.8
-580	2.2
-560	2.4
-541	2.42326
-540	2.42326
-539	2.42326
-538	2.42326
-537	2.42326
-536	2.42326
-535	2.42326
-534	2.42326
-533	2.42326
-532	2.42326
-531	2.42326
-530	2.42326
-529	2.42178
-528	2.41734
-527	2.41143
-526	2.40551
-525	2.3996
-524	2.39368
-523	2.38777
-522	2.38185
-521	2.37594
-520	2.37003
-519	2.36411
-518	2.3582
-517	2.35228
-516	2.34637
-515	2.34045
-514	2.33454
-513	2.32862
-512	2.32271
-511	2.31679
-510	2.31088
-509	2.30463
-508	2.29527
-507	2.28558
-506	2.27588
-505	2.26619
-504	2.2565
-503	2.24681
-502	2.23711
-501	2.22742
-500	2.21773
-499	2.20804
-498	2.19834
-497	2.18865
-496	2.17896
-495	2.16927
-494	2.15957
-493	2.14988
-492	2.14019
-491	2.13049
-490	2.12086
-489	2.11136
-488	2.10192
-487	2.09248
-486	2.08304
-485	2.0736
-484	2.06416
-483	2.05472
-482	2.04528
-481	2.03584
-480	2.0264
-479	2.01696
-478	2.00822
-477	2.00191
-476	1.99631
-475	1.9907
-474	1.98509
-473	1.97948
-472	1.97388
-471	1.96827
-470	1.96266
-469	1.95706
-468	1.95145
-467	1.94584
-466	1.94024
-465	1.93463
-464	1.92903
-463	1.92542
-462	1.92182
-461	1.91822
-460	1.91462
-459	1.91102
-458	1.90741
-457	1.90381
-456	1.90021
-455	1.89661
-454	1.89301
-453	1.88941
-452	1.88581
-451	1.8807
-450	1.87124
-449	1.86028
-448	1.84931
-447	1.83835
-446	1.82738
-445	1.81642
-444	1.80545
-443	1.79449
-442	1.78352
-441	1.77256
-440	1.76159
-439	1.75063
-438	1.73966
-437	1.7287
-436	1.71773
-435	1.70881
-434	1.71324
-433	1.71972
-432	1.72619
-431	1.73266
-430	1.73914
-429	1.74561
-428	1.75209
-427	1.75856
-426	1.76504
-425	1.77151
-424	1.77799
-423	1.78314
-422	1.77925
-421	1.77404
-420	1.76882
-419	1.76361
-418	1.7584
-417	1.75318
-416	1.74797
-415	1.74276
-414	1.73754
-413	1.73233
-412	1.72712
-411	1.7219
-410	1.71669
-409	1.71148
-408	1.70627
-407	1.70105
-406	1.69542
-405	1.68743
-404	1.67902
-403	1.67061
-402	1.6622
-401	1.65379
-400	1.64538
-399	1.63697
-398	1.62856
-397	1.62015
-396	1.61174
-395	1.60333
-394	1.59492
-393	1.58651
-392	1.5781
-391	1.56969
-390	1.56128
-389	1.55287
-388	1.54629
-387	1.54342
-386	1.54239
-385	1.54135
-384	1.54031
-383	1.53927
-382	1.53823
-381	1.5372
-380	1.53616
-379	1.53512
-378	1.53408
-377	1.53304
-376	1.53201
-375	1.53097
-374	1.52993
-373	1.52889
-372	1.52785
-371	1.52682
-370	1.52818
-369	1.52955
-368	1.53092
-367	1.53228
-366	1.53365
-365	1.53502
-364	1.53638
-363	1.53775
-362	1.53912
-361	1.54048
-360	1.54185
-359	1.54322
-358	1.54458
-357	1.54595
-356	1.54732
-355	1.54869
-354	1.55005
-353	1.55142
-352	1.55279
-351	1.55415
-350	1.55552
-349	1.55689
-348	1.55825
-347	1.55962
-346	1.56099
-345	1.56235
-344	1.56372
-343	1.56509
-342	1.56645
-341	1.56757
-340	1.56372
-339	1.55961
-338	1.55551
-337	1.55141
-336	1.5473
-335	1.5432
-334	1.53909
-333	1.53499
-332	1.53089
-331	1.52678
-330	1.52268
-329	1.51858
-328	1.51447
-327	1.51037
-326	1.50627
-325	1.50216
-324	1.49806
-323	1.49395
-322	1.48985
-321	1.48575
-320	1.48164
-319	1.47754
-318	1.47344
-317	1.46933
-316	1.46523
-315	1.46113
-314	1.45702
-313	1.45292
-312	1.44882
-311	1.44695
-310	1.4497
-309	1.45469
-308	1.45968
-307	1.46467
-306	1.46965
-305	1.47464
-304	1.47963
-303	1.48462
-302	1.48961
-301	1.4946
-300	1.49958
-299	1.50457
-298	1.50956
-297	1.51455
-296	1.51954
-295	1.52453
-294	1.52952
-293	1.5345
-292	1.53949
-291	1.54448
-290	1.54947
-289	1.55446
-288	1.55945
-287	1.56444
-286	1.5687
-285	1.57028
-284	1.57113
-283	1.57198
-282	1.57283
-281	1.57368
-280	1.57454
-279	1.57539
-278	1.57624
-277	1.57709
-276	1.57794
-275	1.5788
-274	1.57965
-273	1.5805
-272	1.58135
-271	1.58221
-270	1.58306
-269	1.58391
-268	1.58476
-267	1.58561
-266	1.58647
-265	1.58732
-264	1.58817
-263	1.58902
-262	1.58885
-261	1.58587
-260	1.58187
-259	1.57787
-258	1.57387
-257	1.56986
-256	1.56586
-255	1.56186
-254	1.55786
-253	1.55385
-252	1.54985
-251	1.54585
-250	1.54185
-249	1.53821
-248	1.5387
-247	1.53956
-246	1.54042
-245	1.54128
-244	1.54214
-243	1.543
-242	1.54182
-241	1.5344
-240	1.52494
-239	1.51548
-238	1.50603
-237	1.49657
-236	1.48711
-235	1.47765
-234	1.46819
-233	1.45873
-232	1.44928
-231	1.43982
-230	1.43036
-229	1.4209
-228	1.41144
-227	1.40198
-226	1.39252
-225	1.38307
-224	1.37361
-223	1.36415
-222	1.35469
-221	1.34523
-220	1.33577
-219	1.32665
-218	1.32437
-217	1.32242
-216	1.32047
-215	1.31852
-214	1.31657
-213	1.31462
-212	1.31267
-211	1.31072
-210	1.30877
-209	1.30682
-208	1.30487
-207	1.30292
-206	1.30097
-205	1.29902
-204	1.29707
-203	1.29512
-202	1.29317
-201	1.29122
-200	1.28927
-199	1.28732
-198	1.28537
-197	1.28341
-196	1.28146
-195	1.27951
-194	1.27756
-193	1.27561
-192	1.27366
-191	1.27171
-190	1.26976
-189	1.26781
-188	1.26527
-187	1.26137
-186	1.25687
-185	1.25238
-184	1.24788
-183	1.24339
-182	1.23889
-181	1.2344
-180	1.2299
-179	1.22541
-178	1.22091
-177	1.21641
-176	1.21192
-175	1.20742
-174	1.20293
-173	1.19843
-172	1.19394
-171	1.18944
-170	1.18495
-169	1.1796
-168	1.1725
-167	1.16454
-166	1.15659
-165	1.14864
-164	1.14069
-163	1.13273
-162	1.12478
-161	1.11683
-160	1.10887
-159	1.10092
-158	1.09297
-157	1.08501
-156	1.07706
-155	1.06911
-154	1.06209
-153	1.05699
-152	1.05284
-151	1.04868
-150	1.04452
-149	1.04036
-148	1.0362
-147	1.03204
-146	1.02788
-145	1.02372
-144	1.01957
-143	1.01541
-142	1.01125
-141	1.00709
-140	1.00293
-139	0.998771
-138	0.994612
-137	0.990454
-136	0.986295
-135	0.982136
-134	0.977977
-133	0.973818
-132	0.96966
-131	0.965501
-130	0.961342
-129	0.957183
-128	0.953024
-127	0.948866
-126	0.944707
-125	0.940548
-124	0.936389
-123	0.933084
-122	0.931489
-121	0.930747
-120	0.930005
-119	0.929263
-118	0.928521
-117	0.927779
-116	0.927038
-115	0.926296
-114	0.925554
-113	0.924812
-112	0.92407
-111	0.923328
-110	0.922586
-109	0.921845
-108	0.921103
-107	0.920361
-106	0.919619
-105	0.918877
-104	0.918135
-103	0.917393
-102	0.916652
-101	0.91591
-100	0.915168
-99	0.914426
-98	0.913684
-97	0.912942
-96	0.912201
-95	0.911459
-94	0.910717
-93	0.909975
-92	0.909233
-91	0.908491
-90	0.907749
-89	0.907008
-88	0.906266
-87	0.905524
-86	0.904782
-85	0.90404
-84	0.903298
-83	0.90383
-82	0.907113
-81	0.91167
-80	0.916227
-79	0.920784
-78	0.925341
-77	0.929897
-76	0.934454
-75	0.939011
-74	0.943568
-73	0.948125
-72	0.952682
-71	0.957239
-70	0.961795
-69	0.966352
-68	0.970909
-67	0.975466
-66	0.980023
-65	0.98458
-64	0.989136
-63	0.993693
-62	0.99825
-61	1.00215
-60	1.00193
-59	1.00105
-58	1.00018
-57	0.999298
-56	0.998421
-55	0.997544
-54	0.996667
-53	0.995789
-52	0.994912
-51	0.994035
-50	0.993158
-49	0.992281
-48	0.991404
-47	0.990526
-46	0.989649
-45	0.989335
-44	0.990488
-43	0.992204
-42	0.99392
-41	0.995636
-40	0.997352
-39	0.999068
-38	1.00078
-37	1.0025
-36	1.00422
-35	1.00593
-34	1.00765
-33	1.00936
-32	1.01108
-31	1.0128
-30	1.01451
-29	1.01623
-28	1.01748
-27	1.01499
-26	1.01203
-25	1.00907
-24	1.00612
-23	1.00316
-22	1.0002
-21	0.997243
-20	0.994286
-19	0.991328
-18	0.988371
-17	0.985414
-16	0.982456
-15	0.979499
-14	0.977414
-13	0.978887
-12	0.981233
-11	0.983579
-10	0.985925
-9	0.988271
-8	0.990617
-7	0.992962
-6	0.995308
-5	0.997654
-4	0.999469
-3	1
-2	1
-1	1
0	1
