# Supplementary material for: The rise of angiosperms strengthened fire feedbacks and improved the regulation of atmospheric oxygen
Source: Nat Commun. 2021 Jan 21;12:503. doi: 10.1038/s41467-020-20772-2 (PMC7820256; doi:10.1038/s41467-020-20772-2)
Supplement: Supplementary file 6 — Source Data [file 41467_2020_20772_MOESM6_ESM.zip › Source Data 2/GR_BA.xlsx]

## Sheet: Sheet1
t	BA
-1000	0.48425
-999	0.481747
-998	0.479281
-997	0.476854
-996	0.474464
-995	0.47211
-994	0.469793
-993	0.467512
-992	0.465265
-991	0.463054
-990	0.460876
-989	0.458731
-988	0.45662
-987	0.454541
-986	0.452494
-985	0.450479
-984	0.448494
-983	0.44654
-982	0.444617
-981	0.442722
-980	0.454096
-979	0.452056
-978	0.450048
-977	0.44807
-976	0.446122
-975	0.444205
-974	0.442317
-973	0.440458
-972	0.438628
-971	0.436826
-970	0.435051
-969	0.433304
-968	0.431584
-967	0.42989
-966	0.428222
-965	0.42658
-964	0.424963
-963	0.423371
-962	0.421804
-961	0.42026
-960	0.418741
-959	0.417244
-958	0.415771
-957	0.414321
-956	0.412892
-955	0.411486
-954	0.410101
-953	0.408738
-952	0.407395
-951	0.406074
-950	0.404772
-949	0.403491
-948	0.402229
-947	0.400987
-946	0.399763
-945	0.398559
-944	0.397373
-943	0.396205
-942	0.395056
-941	0.393924
-940	0.392809
-939	0.391712
-938	0.390631
-937	0.389567
-936	0.38852
-935	0.387488
-934	0.386473
-933	0.385473
-932	0.384488
-931	0.383519
-930	0.47818
-929	0.475769
-928	0.473396
-927	0.471059
-926	0.468758
-925	0.466492
-924	0.464262
-923	0.462065
-922	0.459903
-921	0.457773
-920	0.510104
-919	0.507202
-918	0.504346
-917	0.501533
-916	0.498763
-915	0.496036
-914	0.493351
-913	0.490707
-912	0.488104
-911	0.485541
-910	0.483017
-909	0.480532
-908	0.478085
-907	0.475676
-906	0.473304
-905	0.470969
-904	0.468669
-903	0.466405
-902	0.464176
-901	0.461981
-900	0.459819
-899	0.457691
-898	0.455596
-897	0.453533
-896	0.451501
-895	0.449501
-894	0.447532
-893	0.445593
-892	0.443683
-891	0.441803
-890	0.439952
-889	0.43813
-888	0.436335
-887	0.434569
-886	0.432829
-885	0.431116
-884	0.429429
-883	0.427769
-882	0.426133
-881	0.424523
-880	0.422938
-879	0.421377
-878	0.419841
-877	0.418327
-876	0.416837
-875	0.41537
-874	0.413926
-873	0.412504
-872	0.411103
-871	0.409725
-870	0.408367
-869	0.40703
-868	0.405714
-867	0.404418
-866	0.403142
-865	0.401886
-864	0.400649
-863	0.399431
-862	0.398231
-861	0.397051
-860	0.395888
-859	0.394743
-858	0.393616
-857	0.392506
-856	0.391413
-855	0.390337
-854	0.389278
-853	0.388235
-852	0.387208
-851	0.386196
-850	0.461693
-849	0.459536
-848	0.457413
-847	0.455321
-846	0.453263
-845	0.451235
-844	0.449239
-843	0.447274
-842	0.445339
-841	0.443433
-840	0.441557
-839	0.43971
-838	0.437891
-837	0.4361
-836	0.434337
-835	0.432601
-834	0.430892
-833	0.429208
-832	0.427551
-831	0.425919
-830	0.714102
-829	0.708062
-828	0.702116
-827	0.696262
-826	0.690497
-825	0.684821
-824	0.679232
-823	0.673729
-822	0.668311
-821	0.662976
-820	0.657724
-819	0.652552
-818	0.647459
-817	0.642445
-816	0.637508
-815	0.632647
-814	0.627861
-813	0.623148
-812	0.618508
-811	0.613939
-810	0.609441
-809	0.605011
-808	0.60065
-807	0.596356
-806	0.592128
-805	0.587965
-804	0.583866
-803	0.57983
-802	0.575856
-801	0.571943
-800	0.572504
-799	0.568642
-798	0.564841
-797	0.561097
-796	0.557411
-795	0.553782
-794	0.550209
-793	0.546691
-792	0.543226
-791	0.539815
-790	0.536457
-789	0.53315
-788	0.529894
-787	0.526688
-786	0.523532
-785	0.520424
-784	0.517364
-783	0.51435
-782	0.511384
-781	0.508462
-780	0.748303
-779	0.741738
-778	0.735274
-777	0.728909
-776	0.722642
-775	0.716472
-774	0.710396
-773	0.704414
-772	0.698524
-771	0.692724
-770	0.687014
-769	0.681392
-768	0.675856
-767	0.670405
-766	0.665038
-765	0.659753
-764	0.65455
-763	0.649427
-762	0.644383
-761	0.639416
-760	0.694837
-759	0.689094
-758	0.709918
-757	0.703943
-756	0.69806
-755	0.692268
-754	0.686565
-753	0.680949
-752	0.67542
-751	0.669976
-750	0.68521
-749	0.679191
-748	0.673258
-747	0.667408
-746	0.661641
-745	0.655954
-744	0.650348
-743	0.64482
-742	0.639369
-741	0.633994
-740	0.628694
-739	0.623467
-738	0.618312
-737	0.613229
-736	0.608216
-735	0.603272
-734	0.598396
-733	0.593586
-732	0.588843
-731	0.584164
-730	0.579549
-729	0.574998
-728	0.570508
-727	0.56608
-726	0.56171
-725	0.557396
-724	0.553081
-723	0.548813
-722	0.54459
-721	0.540412
-720	0.890791
-719	0.881247
-718	0.871828
-717	0.862533
-716	0.85336
-715	0.844306
-714	0.83537
-713	0.826551
-712	0.817845
-711	0.809253
-710	0.800772
-709	0.792403
-708	0.784144
-707	0.775994
-706	0.767955
-705	0.760024
-704	0.752203
-703	0.744492
-702	0.736889
-701	0.729396
-700	0.722011
-699	0.714734
-698	0.707566
-697	0.700504
-696	0.693549
-695	0.686698
-694	0.67995
-693	0.673305
-692	0.666761
-691	0.660315
-690	0.653968
-689	0.647718
-688	0.641562
-687	0.635501
-686	0.629532
-685	0.623654
-684	0.617866
-683	0.612166
-682	0.606553
-681	0.601026
-680	0.595583
-679	0.590221
-678	0.584939
-677	0.579736
-676	0.574608
-675	0.569555
-674	0.564573
-673	0.559661
-672	0.554817
-671	0.550038
-670	0.545323
-669	0.540671
-668	0.536079
-667	0.531546
-666	0.52707
-665	0.522652
-664	0.518289
-663	0.513981
-662	0.509726
-661	0.505524
-660	0.501374
-659	0.497276
-658	0.493227
-657	0.489228
-656	0.485277
-655	0.481375
-654	0.477519
-653	0.47371
-652	0.46995
-651	0.466243
-650	0.483193
-649	0.479307
-648	0.475517
-647	0.47184
-646	0.468297
-645	0.464909
-644	0.461695
-643	0.458678
-642	0.455876
-641	0.453308
-640	0.45099
-639	0.448935
-638	0.447157
-637	0.445664
-636	0.444464
-635	0.443563
-634	0.442966
-633	0.442673
-632	0.442687
-631	0.443008
-630	0.443636
-629	0.44457
-628	0.445809
-627	0.447353
-626	0.4492
-625	0.451348
-624	0.453793
-623	0.456529
-622	0.459547
-621	0.462833
-620	0.481814
-619	0.485335
-618	0.489053
-617	0.492933
-616	0.496938
-615	0.501028
-614	0.50516
-613	0.509293
-612	0.513387
-611	0.517404
-610	0.521309
-609	0.525072
-608	0.528668
-607	0.532078
-606	0.535287
-605	0.538287
-604	0.541072
-603	0.54364
-602	0.545987
-601	0.548114
-600	0.550018
-599	0.5517
-598	0.553159
-597	0.554395
-596	0.555409
-595	0.556202
-594	0.556776
-593	0.557136
-592	0.57788
-591	0.577512
-590	0.576955
-589	0.576223
-588	0.575326
-587	0.574281
-586	0.573105
-585	0.571815
-584	0.57043
-583	0.568971
-582	0.567457
-581	0.565909
-580	0.564348
-579	0.562792
-578	0.56126
-577	0.559765
-576	0.55832
-575	0.557964
-574	0.556629
-573	0.555369
-572	0.554188
-571	0.553094
-570	0.552093
-569	0.551188
-568	0.550383
-567	0.549683
-566	0.549089
-565	0.548604
-564	0.548228
-563	0.547963
-562	0.547808
-561	0.547763
-560	0.547826
-559	0.547995
-558	0.548267
-557	0.54864
-556	0.549109
-555	0.549671
-554	0.550321
-553	0.551054
-552	0.551865
-551	0.552749
-550	0.553698
-549	0.554707
-548	0.555768
-547	0.556874
-546	0.558017
-545	0.559189
-544	0.560381
-543	0.561586
-542	0.562798
-541	0.564012
-540	0.57111
-539	0.572235
-538	0.573367
-537	0.574514
-536	0.575683
-535	0.576886
-534	0.578134
-533	0.57944
-532	0.580814
-531	0.582269
-530	0.583813
-529	0.585458
-528	0.587211
-527	0.58908
-526	0.591072
-525	0.593194
-524	0.59545
-523	0.597846
-522	0.600384
-521	0.603065
-520	0.605888
-519	0.608851
-518	0.611948
-517	0.615174
-516	0.61852
-515	0.621978
-514	0.625537
-513	0.629186
-512	0.632914
-511	0.636709
-510	1.01567
-509	1.01379
-508	1.01203
-507	1.01037
-506	1.0088
-505	1.00731
-504	1.00588
-503	1.00449
-502	1.00312
-501	1.00178
-500	1.00043
-499	0.999053
-498	0.997641
-497	0.996173
-496	0.994632
-495	0.993005
-494	0.991279
-493	0.989443
-492	0.987485
-491	0.985397
-490	0.983173
-489	0.980808
-488	0.9783
-487	0.975647
-486	0.972851
-485	0.969915
-484	0.966844
-483	0.963643
-482	0.96032
-481	0.956882
-480	0.953338
-479	0.949696
-478	0.945965
-477	0.942152
-476	0.938265
-475	0.934309
-474	0.930292
-473	0.926221
-472	0.922103
-471	0.917946
-470	0.913761
-469	0.909558
-468	0.905346
-467	0.901138
-466	0.896946
-465	0.892782
-464	0.888658
-463	0.884587
-462	0.880578
-461	0.876638
-460	0.872769
-459	0.868968
-458	0.865228
-457	0.861536
-456	0.857878
-455	0.854234
-454	0.850586
-453	0.846912
-452	0.843193
-451	0.83941
-450	0.835546
-449	0.831582
-448	0.827505
-447	0.8233
-446	0.818956
-445	0.81446
-444	0.809803
-443	0.804976
-442	0.799974
-441	0.794792
-440	0.78943
-439	0.78389
-438	0.778176
-437	0.772296
-436	0.766259
-435	0.760076
-434	0.753762
-433	0.747329
-432	0.740794
-431	0.734173
-430	0.727483
-429	0.720742
-428	0.713969
-427	0.707183
-426	0.700404
-425	0.693654
-424	0.686952
-423	0.680318
-422	0.673773
-421	0.667338
-420	0.661034
-419	0.654881
-418	0.648899
-417	0.643104
-416	0.637511
-415	0.632131
-414	0.626974
-413	0.622047
-412	0.617357
-411	0.612909
-410	0.608704
-409	0.604744
-408	0.601027
-407	0.597549
-406	0.594305
-405	0.591287
-404	0.588486
-403	0.585892
-402	0.583492
-401	0.58127
-400	0.579944
-399	0.57801
-398	0.576192
-397	0.574468
-396	0.572815
-395	0.57121
-394	0.569631
-393	0.568055
-392	0.566459
-391	0.564823
-390	0.563125
-389	0.561345
-388	0.559463
-387	0.557461
-386	0.555323
-385	0.55303
-384	0.55057
-383	0.547928
-382	0.545093
-381	0.542062
-380	1.09782
-379	1.0858
-378	1.07373
-377	1.06162
-376	1.0495
-375	1.03737
-374	1.02526
-373	1.01321
-372	1.00122
-371	0.989328
-370	0.977558
-369	0.965934
-368	0.95448
-367	0.943221
-366	0.932181
-365	0.921383
-364	0.910851
-363	0.900605
-362	0.890665
-361	0.881048
-360	0.871765
-359	0.862825
-358	0.854233
-357	0.845986
-356	0.838081
-355	0.830506
-354	0.823249
-353	0.816295
-352	0.809628
-351	0.80323
-350	0.797082
-349	0.791164
-348	0.785454
-347	0.77993
-346	0.774568
-345	0.769342
-344	0.76423
-343	0.759204
-342	0.754243
-341	0.749326
-340	0.744434
-339	0.739554
-338	0.734676
-337	0.729796
-336	0.724913
-335	0.720031
-334	0.715157
-333	0.710298
-332	0.705461
-331	0.700656
-330	0.945961
-329	0.937397
-328	0.928949
-327	0.920625
-326	0.912433
-325	0.904382
-324	0.896481
-323	0.888736
-322	0.881156
-321	0.873749
-320	0.866521
-319	0.859482
-318	0.852635
-317	0.845987
-316	0.839541
-315	0.833299
-314	0.827262
-313	0.82143
-312	0.815804
-311	0.810382
-310	0.805161
-309	0.800139
-308	0.795312
-307	0.790674
-306	0.786219
-305	0.781941
-304	0.777832
-303	0.773885
-302	0.770091
-301	0.766439
-300	0.784983
-299	0.781241
-298	0.777609
-297	0.774076
-296	0.770628
-295	0.767254
-294	0.763941
-293	0.760678
-292	0.757454
-291	0.754258
-290	0.751079
-289	0.747908
-288	0.744735
-287	0.741552
-286	0.738352
-285	0.735126
-284	0.73187
-283	0.728576
-282	0.72524
-281	0.721856
-280	0.790501
-279	0.785903
-278	0.781264
-277	0.776581
-276	0.771854
-275	0.767081
-274	0.762263
-273	0.7574
-272	0.752494
-271	0.747548
-270	0.742566
-269	0.737552
-268	0.732511
-267	0.727451
-266	0.722378
-265	0.717302
-264	0.71223
-263	0.707171
-262	0.702136
-261	0.697136
-260	0.692182
-259	0.687287
-258	0.71924
-257	0.713936
-256	0.708737
-255	0.703652
-254	0.698691
-253	0.693863
-252	0.689176
-251	1.42014
-250	1.4104
-249	1.40085
-248	1.39151
-247	1.38238
-246	1.37347
-245	1.36476
-244	1.35627
-243	1.348
-242	1.33995
-241	1.3321
-240	1.32447
-239	1.31705
-238	1.30983
-237	1.30282
-236	1.29601
-235	1.28939
-234	1.28296
-233	1.27671
-232	1.27064
-231	1.26475
-230	1.25902
-229	1.25344
-228	1.248
-227	1.24271
-226	1.23754
-225	1.23248
-224	1.22752
-223	1.22266
-222	1.21787
-221	1.21315
-220	1.20848
-219	1.20385
-218	1.19924
-217	1.19464
-216	1.19003
-215	1.18541
-214	1.18076
-213	1.17607
-212	1.17134
-211	1.16655
-210	1.1617
-209	1.15678
-208	1.15179
-207	1.14672
-206	1.14157
-205	1.13634
-204	2.16074
-203	2.13989
-202	2.1192
-201	2.09865
-200	2.07826
-199	2.05803
-198	2.03795
-197	2.01802
-196	1.99825
-195	1.97864
-194	1.9592
-193	1.93992
-192	1.92081
-191	1.90187
-190	1.88311
-189	1.86454
-188	1.84616
-187	1.82797
-186	1.80999
-185	1.79222
-184	1.77468
-183	1.98683
-182	1.96859
-181	1.95058
-180	1.93282
-179	1.91531
-178	1.89805
-177	1.88102
-176	1.86422
-175	1.84764
-174	1.83127
-173	1.8151
-172	1.79911
-171	1.7833
-170	1.76766
-169	1.75216
-168	1.73681
-167	1.72159
-166	1.70649
-165	1.69151
-164	1.67663
-163	1.66185
-162	1.64715
-161	1.63255
-160	1.64156
-159	1.62676
-158	1.61205
-157	1.59744
-156	1.58294
-155	1.56855
-154	1.55428
-153	1.54014
-152	1.52615
-151	1.51231
-150	1.49863
-149	1.48513
-148	1.47181
-147	1.45868
-146	1.44576
-145	1.43304
-144	1.42054
-143	1.40827
-142	1.39623
-141	1.38442
-140	1.37579
-139	1.36441
-138	1.35327
-137	1.34235
-136	1.33165
-135	1.32117
-134	1.31088
-133	1.30078
-132	1.60711
-131	1.5942
-130	1.69547
-129	1.68115
-128	1.66701
-127	1.65303
-126	1.63921
-125	1.62551
-124	1.61194
-123	1.59848
-122	1.58511
-121	1.57182
-120	1.5586
-119	1.54545
-118	1.78832
-117	1.76477
-116	1.74174
-115	1.7192
-114	1.69714
-113	1.67555
-112	1.65442
-111	1.63373
-110	1.637
-109	1.61681
-108	1.59704
-107	1.57768
-106	1.55873
-105	1.54019
-104	1.52205
-103	1.5043
-102	1.48695
-101	1.46998
-100	1.45339
-99	1.43719
-98	1.42136
-97	1.40589
-96	1.39078
-95	1.37603
-94	1.36161
-93	1.34752
-92	1.33375
-91	1.32029
-90	1.34537
-89	1.33191
-88	1.31874
-87	1.30584
-86	1.29322
-85	1.28084
-84	1.26871
-83	1.25682
-82	1.24514
-81	1.23368
-80	1.22242
-79	1.21136
-78	1.20048
-77	1.18979
-76	1.17927
-75	1.16892
-74	1.15874
-73	1.14873
-72	1.13888
-71	1.12918
-70	1.11964
-69	1.11025
-68	1.10101
-67	1.09191
-66	1.34774
-65	1.33408
-64	1.32065
-63	1.30744
-62	1.48567
-61	1.46726
-60	1.44922
-59	1.43154
-58	1.41421
-57	1.39723
-56	1.38058
-55	1.36426
-54	1.34824
-53	1.33254
-52	1.31713
-51	1.30201
-50	1.28717
-49	1.2726
-48	1.25829
-47	1.24424
-46	1.23044
-45	1.21688
-44	1.20355
-43	1.19045
-42	1.17757
-41	1.16491
-40	1.15246
-39	1.14021
-38	1.12816
-37	1.1163
-36	1.10463
-35	1.09314
-34	1.08184
-33	1.07071
-32	1.05975
-31	1.34316
-30	1.38511
-29	1.36762
-28	1.35042
-27	1.33353
-26	1.31692
-25	1.30061
-24	1.28457
-23	1.26882
-22	1.25335
-21	1.23815
-20	1.22321
-19	1.20854
-18	1.19412
-17	1.17995
-16	1.20105
-15	1.18683
-14	1.17284
-13	1.1591
-12	1.14559
-11	1.1323
-10	1.11924
-9	1.1064
-8	1.09378
-7	1.08136
-6	1.06915
-5	1.05714
-4	1.04534
-3	1.03372
-2	1.0223
-1	1.01106
0	1
