# Supplementary material for: The rise of angiosperms strengthened fire feedbacks and improved the regulation of atmospheric oxygen
Source: Nat Commun. 2021 Jan 21;12:503. doi: 10.1038/s41467-020-20772-2 (PMC7820256; doi:10.1038/s41467-020-20772-2)
Supplement: Supplementary file 6 — Source Data [file 41467_2020_20772_MOESM6_ESM.zip › Source Data 2/PG_revised.xlsx]

## Sheet: Sheet1
-1000	2
-900	2
-800	2
-700	2
-600	0.5
-541	0.533006
-540	0.53382
-539	0.537357
-538	0.542245
-537	0.547133
-536	0.552022
-535	0.55691
-534	0.561798
-533	0.566687
-532	0.571575
-531	0.576463
-530	0.58128
-529	0.585952
-528	0.590553
-527	0.595153
-526	0.599753
-525	0.604354
-524	0.608954
-523	0.613555
-522	0.618155
-521	0.622756
-520	0.627263
-519	0.631585
-518	0.635814
-517	0.640043
-516	0.644272
-515	0.648501
-514	0.65273
-513	0.656959
-512	0.661188
-511	0.665417
-510	0.669632
-509	0.673635
-508	0.677624
-507	0.681614
-506	0.685603
-505	0.689592
-504	0.693582
-503	0.697571
-502	0.70156
-501	0.70555
-500	0.709283
-499	0.712001
-498	0.714463
-497	0.716926
-496	0.719388
-495	0.72185
-494	0.724312
-493	0.726774
-492	0.729236
-491	0.731698
-490	0.734133
-489	0.736491
-488	0.738821
-487	0.741151
-486	0.743481
-485	0.745811
-484	0.748141
-483	0.750471
-482	0.752801
-481	0.755131
-480	0.757467
-479	0.75982
-478	0.762179
-477	0.764538
-476	0.766897
-475	0.769257
-474	0.771616
-473	0.773975
-472	0.776334
-471	0.778693
-470	0.780299
-469	0.778441
-468	0.77583
-467	0.773219
-466	0.770608
-465	0.767997
-464	0.765386
-463	0.762776
-462	0.760165
-461	0.757554
-460	0.754821
-459	0.751307
-458	0.747671
-457	0.744035
-456	0.740399
-455	0.736763
-454	0.733127
-453	0.729491
-452	0.725855
-451	0.722219
-450	0.719102
-449	0.717486
-448	0.716389
-447	0.715292
-446	0.714195
-445	0.713098
-444	0.712001
-443	0.710904
-442	0.709807
-441	0.70871
-440	0.71004
-439	0.719643
-438	0.731673
-437	0.743703
-436	0.755733
-435	0.767763
-434	0.779793
-433	0.791823
-432	0.803853
-431	0.815884
-430	0.827866
-429	0.829643
-428	0.831373
-427	0.833102
-426	0.834832
-425	0.836562
-424	0.838291
-423	0.840021
-422	0.84175
-421	0.84348
-420	0.845207
-419	0.84692
-418	0.84863
-417	0.85034
-416	0.85205
-415	0.853761
-414	0.855471
-413	0.857181
-412	0.858891
-411	0.860602
-410	0.86231
-409	0.864002
-408	0.865692
-407	0.867382
-406	0.869072
-405	0.870763
-404	0.872453
-403	0.874143
-402	0.875833
-401	0.877523
-400	0.879189
-399	0.877266
-398	0.875319
-397	0.873371
-396	0.871424
-395	0.869476
-394	0.867529
-393	0.865581
-392	0.863634
-391	0.861686
-390	0.859684
-389	0.85757
-388	0.855402
-387	0.853234
-386	0.851065
-385	0.848897
-384	0.846728
-383	0.84456
-382	0.842392
-381	0.840223
-380	0.838043
-379	0.835664
-378	0.833272
-377	0.830881
-376	0.828489
-375	0.826098
-374	0.823706
-373	0.821315
-372	0.818923
-371	0.816532
-370	0.81415
-369	0.817784
-368	0.821428
-367	0.825072
-366	0.828716
-365	0.83236
-364	0.836004
-363	0.839648
-362	0.843291
-361	0.846935
-360	0.850579
-359	0.854354
-358	0.858129
-357	0.861904
-356	0.865679
-355	0.869454
-354	0.873229
-353	0.877004
-352	0.880779
-351	0.884554
-350	0.888329
-349	0.892119
-348	0.895909
-347	0.899699
-346	0.903488
-345	0.907278
-344	0.911068
-343	0.914858
-342	0.918648
-341	0.922438
-340	0.926074
-339	0.926631
-338	0.927033
-337	0.927436
-336	0.927839
-335	0.928241
-334	0.928644
-333	0.929047
-332	0.92945
-331	0.929852
-330	0.930254
-329	0.930539
-328	0.930822
-327	0.931105
-326	0.931389
-325	0.931672
-324	0.931956
-323	0.932239
-322	0.932522
-321	0.932806
-320	0.933104
-319	0.933486
-318	0.933882
-317	0.934279
-316	0.934675
-315	0.935072
-314	0.935469
-313	0.935865
-312	0.936262
-311	0.936658
-310	0.937025
-309	0.937332
-308	0.937609
-307	0.937887
-306	0.938164
-305	0.938441
-304	0.938719
-303	0.938996
-302	0.939273
-301	0.939551
-300	0.936835
-299	0.923662
-298	0.907496
-297	0.89133
-296	0.875164
-295	0.858998
-294	0.842832
-293	0.826666
-292	0.8105
-291	0.794334
-290	0.778276
-289	0.76256
-288	0.746952
-287	0.731343
-286	0.715735
-285	0.700127
-284	0.684519
-283	0.668911
-282	0.653302
-281	0.637694
-280	0.623682
-279	0.620645
-278	0.619204
-277	0.617763
-276	0.616323
-275	0.614882
-274	0.613441
-273	0.612
-272	0.610559
-271	0.609118
-270	0.607612
-269	0.605925
-268	0.604173
-267	0.602421
-266	0.600669
-265	0.598916
-264	0.597164
-263	0.595412
-262	0.59366
-261	0.591907
-260	0.588853
-259	0.582232
-258	0.574309
-257	0.566385
-256	0.558462
-255	0.550539
-254	0.542615
-253	0.534692
-252	0.526769
-251	0.518846
-250	0.510978
-249	0.505099
-248	0.499275
-247	0.493451
-246	0.487627
-245	0.481804
-244	0.47598
-243	0.470156
-242	0.464332
-241	0.458509
-240	0.452731
-239	0.449524
-238	0.446363
-237	0.443202
-236	0.440041
-235	0.436881
-234	0.43372
-233	0.430559
-232	0.427398
-231	0.424237
-230	0.42107
-229	0.417887
-228	0.414697
-227	0.411508
-226	0.408319
-225	0.405129
-224	0.40194
-223	0.398751
-222	0.395562
-221	0.392372
-220	0.389976
-219	0.402815
-218	0.416447
-217	0.43008
-216	0.443712
-215	0.457344
-214	0.470977
-213	0.484609
-212	0.498241
-211	0.511873
-210	0.525615
-209	0.539726
-208	0.553947
-207	0.568168
-206	0.582389
-205	0.59661
-204	0.61083
-203	0.625051
-202	0.639272
-201	0.653493
-200	0.665517
-199	0.666647
-198	0.66558
-197	0.664513
-196	0.663446
-195	0.662379
-194	0.661313
-193	0.660246
-192	0.659179
-191	0.658112
-190	0.657033
-189	0.655926
-188	0.654807
-187	0.653689
-186	0.65257
-185	0.651451
-184	0.650332
-183	0.649213
-182	0.648094
-181	0.646975
-180	0.647399
-179	0.650981
-178	0.656106
-177	0.661231
-176	0.666356
-175	0.671481
-174	0.676606
-173	0.681731
-172	0.686856
-171	0.691981
-170	0.697219
-169	0.702687
-168	0.708268
-167	0.713849
-166	0.71943
-165	0.725011
-164	0.730591
-163	0.736172
-162	0.741753
-161	0.747334
-160	0.752976
-159	0.758743
-158	0.76457
-157	0.770398
-156	0.776226
-155	0.782053
-154	0.787881
-153	0.793709
-152	0.799536
-151	0.805364
-150	0.811439
-149	0.818217
-148	0.825243
-147	0.832268
-146	0.839293
-145	0.846319
-144	0.853344
-143	0.86037
-142	0.867395
-141	0.874421
-140	0.881423
-139	0.887953
-138	0.89446
-137	0.900966
-136	0.907473
-135	0.913979
-134	0.920486
-133	0.926993
-132	0.933499
-131	0.940006
-130	0.946511
-129	0.952984
-128	0.959456
-127	0.965928
-126	0.9724
-125	0.978871
-124	0.985343
-123	0.991815
-122	0.998287
-121	1.00476
-120	1.01069
-119	1.0133
-118	1.01537
-117	1.01744
-116	1.01951
-115	1.02158
-114	1.02365
-113	1.02572
-112	1.02779
-111	1.02986
-110	1.03112
-109	1.02967
-108	1.02741
-107	1.02515
-106	1.0229
-105	1.02064
-104	1.01838
-103	1.01612
-102	1.01387
-101	1.01161
-100	1.00956
-99	1.01338
-98	1.01741
-97	1.02144
-96	1.02546
-95	1.02949
-94	1.03352
-93	1.03755
-92	1.04158
-91	1.04561
-90	1.0498
-89	1.05437
-88	1.0591
-87	1.06384
-86	1.06857
-85	1.07331
-84	1.07804
-83	1.08278
-82	1.08751
-81	1.09225
-80	1.09693
-79	1.10151
-78	1.10604
-77	1.11057
-76	1.11509
-75	1.11962
-74	1.12415
-73	1.12867
-72	1.1332
-71	1.13773
-70	1.14274
-69	1.14879
-68	1.15533
-67	1.16186
-66	1.1684
-65	1.17493
-64	1.18147
-63	1.18801
-62	1.19454
-61	1.20108
-60	1.20747
-59	1.21299
-58	1.21837
-57	1.22375
-56	1.22913
-55	1.23451
-54	1.23989
-53	1.24527
-52	1.25065
-51	1.25603
-50	1.26073
-49	1.26366
-48	1.26592
-47	1.26818
-46	1.27044
-45	1.2727
-44	1.27496
-43	1.27722
-42	1.27948
-41	1.28174
-40	1.28394
-39	1.28592
-38	1.28785
-37	1.28977
-36	1.2917
-35	1.29363
-34	1.29555
-33	1.29748
-32	1.2994
-31	1.30133
-30	1.30148
-29	1.28428
-28	1.2653
-27	1.24633
-26	1.22736
-25	1.20838
-24	1.18941
-23	1.17044
-22	1.15146
-21	1.13249
-20	1.11418
-19	1.10371
-18	1.09391
-17	1.08411
-16	1.07431
-15	1.06451
-14	1.05471
-13	1.04491
-12	1.03511
-11	1.02531
-10	1.01692
-9	1.01396
-8	1.01241
-7	1.01086
-6	1.00931
-5	1.00776
-4	1.0062
-3	1.00465
-2	1.0031
-1	1.00155
0	1
