# Supplementary material for: The rise of angiosperms strengthened fire feedbacks and improved the regulation of atmospheric oxygen
Source: Nat Commun. 2021 Jan 21;12:503. doi: 10.1038/s41467-020-20772-2 (PMC7820256; doi:10.1038/s41467-020-20772-2)
Supplement: Supplementary file 6 — Source Data [file 41467_2020_20772_MOESM6_ESM.zip › Source Data 2/usmooth_2018.xlsx]

## Sheet: Sheet1
-1000	0.188022
-999	0.188022
-998	0.188022
-997	0.188022
-996	0.188022
-995	0.188022
-994	0.188022
-993	0.188022
-992	0.188022
-991	0.188022
-990	0.188022
-989	0.188022
-988	0.188022
-987	0.188022
-986	0.188022
-985	0.188022
-984	0.188022
-983	0.188022
-982	0.188022
-981	0.188022
-980	0.188022
-979	0.188022
-978	0.188022
-977	0.188022
-976	0.188022
-975	0.188022
-974	0.188022
-973	0.188022
-972	0.188022
-971	0.188022
-970	0.188022
-969	0.188022
-968	0.188022
-967	0.188022
-966	0.188022
-965	0.188022
-964	0.188022
-963	0.188022
-962	0.188022
-961	0.188022
-960	0.188022
-959	0.188022
-958	0.188022
-957	0.188022
-956	0.188022
-955	0.188022
-954	0.188022
-953	0.188022
-952	0.188022
-951	0.188022
-950	0.188022
-949	0.188022
-948	0.188022
-947	0.188022
-946	0.188022
-945	0.188022
-944	0.188022
-943	0.188022
-942	0.188022
-941	0.188022
-940	0.188022
-939	0.188022
-938	0.188022
-937	0.188022
-936	0.188022
-935	0.188022
-934	0.188022
-933	0.188022
-932	0.188022
-931	0.188022
-930	0.188022
-929	0.188022
-928	0.188022
-927	0.188022
-926	0.188022
-925	0.188022
-924	0.188022
-923	0.188022
-922	0.188022
-921	0.188022
-920	0.188022
-919	0.188022
-918	0.188022
-917	0.188022
-916	0.188022
-915	0.188022
-914	0.188022
-913	0.188022
-912	0.188022
-911	0.188022
-910	0.188022
-909	0.188022
-908	0.188022
-907	0.188022
-906	0.188022
-905	0.188022
-904	0.188022
-903	0.188022
-902	0.188022
-901	0.188022
-900	0.188022
-899	0.188022
-898	0.188022
-897	0.188022
-896	0.188022
-895	0.188022
-894	0.188022
-893	0.188022
-892	0.188022
-891	0.188022
-890	0.188022
-889	0.188022
-888	0.188022
-887	0.188022
-886	0.188022
-885	0.188022
-884	0.188022
-883	0.188022
-882	0.188022
-881	0.188022
-880	0.188022
-879	0.188022
-878	0.188022
-877	0.188022
-876	0.188022
-875	0.188022
-874	0.188022
-873	0.188022
-872	0.188022
-871	0.188022
-870	0.188022
-869	0.188022
-868	0.188022
-867	0.188022
-866	0.188022
-865	0.188022
-864	0.188022
-863	0.188022
-862	0.188022
-861	0.188022
-860	0.188022
-859	0.188022
-858	0.188022
-857	0.188022
-856	0.188022
-855	0.188022
-854	0.188022
-853	0.188022
-852	0.188022
-851	0.188022
-850	0.188022
-849	0.188022
-848	0.188022
-847	0.188022
-846	0.188022
-845	0.188022
-844	0.188022
-843	0.188022
-842	0.188022
-841	0.188022
-840	0.188022
-839	0.188022
-838	0.188022
-837	0.188022
-836	0.188022
-835	0.188022
-834	0.188022
-833	0.188022
-832	0.188022
-831	0.188022
-830	0.188022
-829	0.188022
-828	0.188022
-827	0.188022
-826	0.188022
-825	0.188022
-824	0.188022
-823	0.188022
-822	0.188022
-821	0.188022
-820	0.188022
-819	0.188022
-818	0.188022
-817	0.188022
-816	0.188022
-815	0.188022
-814	0.188022
-813	0.188022
-812	0.188022
-811	0.188022
-810	0.188022
-809	0.188022
-808	0.188022
-807	0.188022
-806	0.188022
-805	0.188022
-804	0.188022
-803	0.188022
-802	0.188022
-801	0.188022
-800	0.188022
-799	0.188022
-798	0.188022
-797	0.188022
-796	0.188022
-795	0.188022
-794	0.188022
-793	0.188022
-792	0.188022
-791	0.188022
-790	0.188022
-789	0.188022
-788	0.188022
-787	0.188022
-786	0.188022
-785	0.188022
-784	0.188022
-783	0.188022
-782	0.188022
-781	0.188022
-780	0.188022
-779	0.188022
-778	0.188022
-777	0.188022
-776	0.188022
-775	0.188022
-774	0.188022
-773	0.188022
-772	0.188022
-771	0.188022
-770	0.188022
-769	0.188022
-768	0.188022
-767	0.188022
-766	0.188022
-765	0.188022
-764	0.188022
-763	0.188022
-762	0.188022
-761	0.188022
-760	0.188022
-759	0.188022
-758	0.188022
-757	0.188022
-756	0.188022
-755	0.188022
-754	0.188022
-753	0.188022
-752	0.188022
-751	0.188022
-750	0.188022
-749	0.188022
-748	0.188022
-747	0.188022
-746	0.188022
-745	0.188022
-744	0.188022
-743	0.188022
-742	0.188022
-741	0.188022
-740	0.188022
-739	0.188022
-738	0.188022
-737	0.188022
-736	0.188022
-735	0.188022
-734	0.188022
-733	0.188022
-732	0.188022
-731	0.188022
-730	0.188022
-729	0.188022
-728	0.188022
-727	0.188022
-726	0.188022
-725	0.188022
-724	0.188022
-723	0.188022
-722	0.188022
-721	0.188022
-720	0.188022
-719	0.188022
-718	0.188022
-717	0.188022
-716	0.188022
-715	0.188022
-714	0.188022
-713	0.188022
-712	0.188022
-711	0.188022
-710	0.188022
-709	0.188022
-708	0.188022
-707	0.188022
-706	0.188022
-705	0.188022
-704	0.188022
-703	0.188022
-702	0.188022
-701	0.188022
-700	0.188022
-699	0.188022
-698	0.188022
-697	0.188022
-696	0.188022
-695	0.188022
-694	0.188022
-693	0.188022
-692	0.188022
-691	0.188022
-690	0.188022
-689	0.188022
-688	0.188022
-687	0.188022
-686	0.188022
-685	0.188022
-684	0.188022
-683	0.188022
-682	0.188022
-681	0.188022
-680	0.188022
-679	0.188022
-678	0.188022
-677	0.188022
-676	0.188022
-675	0.188022
-674	0.188022
-673	0.188022
-672	0.188022
-671	0.188022
-670	0.188022
-669	0.188022
-668	0.188022
-667	0.188022
-666	0.188022
-665	0.188022
-664	0.188022
-663	0.188022
-662	0.188022
-661	0.188022
-660	0.188022
-659	0.188022
-658	0.188022
-657	0.188022
-656	0.188022
-655	0.188022
-654	0.188022
-653	0.188022
-652	0.188022
-651	0.188022
-650	0.188022
-649	0.188022
-648	0.188022
-647	0.188022
-646	0.188022
-645	0.188022
-644	0.188022
-643	0.188022
-642	0.188022
-641	0.188022
-640	0.188022
-639	0.188022
-638	0.188022
-637	0.188022
-636	0.188022
-635	0.188022
-634	0.18808
-633	0.188197
-632	0.188373
-631	0.188607
-630	0.188899
-629	0.18925
-628	0.18966
-627	0.190128
-626	0.190655
-625	0.19124
-624	0.191884
-623	0.192586
-622	0.193347
-621	0.194166
-620	0.195044
-619	0.19598
-618	0.196975
-617	0.198028
-616	0.19914
-615	0.200311
-614	0.201539
-613	0.202827
-612	0.204173
-611	0.205577
-610	0.20704
-609	0.208562
-608	0.210142
-607	0.21178
-606	0.213477
-605	0.215233
-604	0.217047
-603	0.21892
-602	0.220851
-601	0.22284
-600	0.224889
-599	0.226995
-598	0.22916
-597	0.231384
-596	0.233666
-595	0.236007
-594	0.238406
-593	0.240864
-592	0.243381
-591	0.245955
-590	0.248589
-589	0.251281
-588	0.254031
-587	0.25684
-586	0.259707
-585	0.262633
-584	0.265618
-583	0.268661
-582	0.271762
-581	0.274922
-580	0.278141
-579	0.281418
-578	0.284753
-577	0.288148
-576	0.291699
-575	0.295507
-574	0.299571
-573	0.303891
-572	0.308468
-571	0.313301
-570	0.318391
-569	0.323736
-568	0.329338
-567	0.335196
-566	0.341311
-565	0.347682
-564	0.354309
-563	0.361192
-562	0.368332
-561	0.375728
-560	0.383381
-559	0.391289
-558	0.399454
-557	0.407876
-556	0.416553
-555	0.425191
-554	0.433788
-553	0.442344
-552	0.450861
-551	0.459337
-550	0.467773
-549	0.476169
-548	0.484525
-547	0.49284
-546	0.501115
-545	0.50935
-544	0.517544
-543	0.525516
-542	0.533168
-541	0.540499
-540	0.547511
-539	0.554201
-538	0.560572
-537	0.566622
-536	0.572352
-535	0.577703
-534	0.582675
-533	0.587269
-532	0.591483
-531	0.595319
-530	0.598776
-529	0.601903
-528	0.605644
-527	0.609998
-526	0.614965
-525	0.620545
-524	0.626739
-523	0.633545
-522	0.640965
-521	0.648998
-520	0.657643
-519	0.666902
-518	0.676775
-517	0.68726
-516	0.698358
-515	0.709642
-514	0.720316
-513	0.73038
-512	0.739835
-511	0.74868
-510	0.756915
-509	0.76454
-508	0.771556
-507	0.777962
-506	0.783759
-505	0.788945
-504	0.793522
-503	0.79749
-502	0.800847
-501	0.803731
-500	0.806455
-499	0.80902
-498	0.811427
-497	0.813675
-496	0.815764
-495	0.817693
-494	0.819465
-493	0.821077
-492	0.82253
-491	0.823824
-490	0.82496
-489	0.825937
-488	0.826754
-487	0.827413
-486	0.827913
-485	0.828255
-484	0.828985
-483	0.830133
-482	0.831698
-481	0.833682
-480	0.836083
-479	0.838902
-478	0.842139
-477	0.845695
-476	0.849471
-475	0.853466
-474	0.857682
-473	0.862118
-472	0.866774
-471	0.871561
-470	0.875691
-469	0.879161
-468	0.881973
-467	0.884126
-466	0.885621
-465	0.886457
-464	0.886634
-463	0.886152
-462	0.885012
-461	0.883213
-460	0.880756
-459	0.877639
-458	0.873865
-457	0.869431
-456	0.864635
-455	0.859921
-454	0.855437
-453	0.851183
-452	0.847159
-451	0.843364
-450	0.839799
-449	0.836464
-448	0.833359
-447	0.830484
-446	0.827839
-445	0.825423
-444	0.823419
-443	0.821925
-442	0.820941
-441	0.820467
-440	0.820335
-439	0.820292
-438	0.82034
-437	0.820478
-436	0.820706
-435	0.821023
-434	0.821431
-433	0.821929
-432	0.822517
-431	0.823195
-430	0.823913
-429	0.823729
-428	0.822644
-427	0.820656
-426	0.817767
-425	0.813975
-424	0.809281
-423	0.803686
-422	0.797189
-421	0.789836
-420	0.781768
-419	0.772985
-418	0.763487
-417	0.753274
-416	0.742774
-415	0.732782
-414	0.723297
-413	0.71432
-412	0.705851
-411	0.69789
-410	0.690436
-409	0.68349
-408	0.677052
-407	0.671122
-406	0.665699
-405	0.660784
-404	0.656377
-403	0.652478
-402	0.648951
-401	0.645481
-400	0.642068
-399	0.638713
-398	0.635413
-397	0.632171
-396	0.628986
-395	0.625858
-394	0.622787
-393	0.619772
-392	0.616815
-391	0.613915
-390	0.611071
-389	0.608284
-388	0.605555
-387	0.602969
-386	0.600573
-385	0.597819
-384	0.594679
-383	0.591153
-382	0.58724
-381	0.582941
-380	0.578255
-379	0.573182
-378	0.567724
-377	0.561878
-376	0.555647
-375	0.549029
-374	0.542024
-373	0.534633
-372	0.526943
-371	0.519746
-370	0.51304
-369	0.506827
-368	0.501106
-367	0.495878
-366	0.491141
-365	0.486897
-364	0.483145
-363	0.479885
-362	0.477118
-361	0.474842
-360	0.473059
-359	0.471768
-358	0.470969
-357	0.470557
-356	0.469999
-355	0.469149
-354	0.468007
-353	0.466572
-352	0.464844
-351	0.462824
-350	0.460511
-349	0.457905
-348	0.455007
-347	0.451816
-346	0.448333
-345	0.444556
-344	0.440488
-343	0.436126
-342	0.431472
-341	0.426694
-340	0.422042
-339	0.417518
-338	0.413121
-337	0.408852
-336	0.404709
-335	0.400694
-334	0.396806
-333	0.393119
-332	0.389651
-331	0.386402
-330	0.383372
-329	0.380561
-328	0.377969
-327	0.375597
-326	0.373443
-325	0.371509
-324	0.369794
-323	0.368297
-322	0.366974
-321	0.365682
-320	0.364423
-319	0.363196
-318	0.362001
-317	0.360838
-316	0.359707
-315	0.358609
-314	0.357543
-313	0.356509
-312	0.355508
-311	0.354538
-310	0.353601
-309	0.352938
-308	0.352609
-307	0.352615
-306	0.352956
-305	0.353631
-304	0.35464
-303	0.355984
-302	0.357663
-301	0.359676
-300	0.362023
-299	0.364705
-298	0.367722
-297	0.371073
-296	0.374101
-295	0.376807
-294	0.379191
-293	0.381252
-292	0.38299
-291	0.384405
-290	0.385499
-289	0.386269
-288	0.38663
-287	0.386536
-286	0.385986
-285	0.385162
-284	0.384248
-283	0.383242
-282	0.382146
-281	0.38096
-280	0.379682
-279	0.378314
-278	0.376855
-277	0.375305
-276	0.373665
-275	0.371934
-274	0.370112
-273	0.368199
-272	0.366195
-271	0.364101
-270	0.361916
-269	0.35964
-268	0.357274
-267	0.354816
-266	0.352268
-265	0.349629
-264	0.3469
-263	0.344079
-262	0.341163
-261	0.338151
-260	0.335042
-259	0.331836
-258	0.32864
-257	0.32554
-256	0.322537
-255	0.31963
-254	0.316819
-253	0.314104
-252	0.311486
-251	0.308964
-250	0.306538
-249	0.304209
-248	0.301976
-247	0.299839
-246	0.297799
-245	0.295855
-244	0.294007
-243	0.292255
-242	0.2906
-241	0.289041
-240	0.287579
-239	0.286212
-238	0.284942
-237	0.283769
-236	0.282741
-235	0.281891
-234	0.281147
-233	0.280489
-232	0.279918
-231	0.279434
-230	0.279036
-229	0.278725
-228	0.2785
-227	0.278362
-226	0.278311
-225	0.278347
-224	0.278469
-223	0.278678
-222	0.278973
-221	0.279355
-220	0.279824
-219	0.28038
-218	0.281022
-217	0.281776
-216	0.28268
-215	0.283734
-214	0.284938
-213	0.286291
-212	0.287795
-211	0.289449
-210	0.291011
-209	0.29242
-208	0.293677
-207	0.294781
-206	0.295734
-205	0.296533
-204	0.297181
-203	0.297676
-202	0.297955
-201	0.297901
-200	0.297513
-199	0.296792
-198	0.295738
-197	0.295007
-196	0.294599
-195	0.294516
-194	0.294756
-193	0.295319
-192	0.296206
-191	0.297417
-190	0.298952
-189	0.30081
-188	0.302991
-187	0.305497
-186	0.308143
-185	0.310748
-184	0.313312
-183	0.315834
-182	0.318315
-181	0.320754
-180	0.323152
-179	0.325508
-178	0.327823
-177	0.330096
-176	0.332328
-175	0.334519
-174	0.336668
-173	0.338776
-172	0.340842
-171	0.342898
-170	0.344967
-169	0.34705
-168	0.349147
-167	0.351259
-166	0.353384
-165	0.355523
-164	0.357676
-163	0.359847
-162	0.362039
-161	0.36425
-160	0.366481
-159	0.368732
-158	0.371002
-157	0.373293
-156	0.375603
-155	0.377933
-154	0.380282
-153	0.382652
-152	0.385041
-151	0.38745
-150	0.389879
-149	0.392328
-148	0.394796
-147	0.397284
-146	0.399792
-145	0.40232
-144	0.404868
-143	0.407435
-142	0.410022
-141	0.412629
-140	0.415256
-139	0.417903
-138	0.420569
-137	0.423206
-136	0.42578
-135	0.428292
-134	0.430741
-133	0.433128
-132	0.435453
-131	0.437653
-130	0.439679
-129	0.44153
-128	0.443207
-127	0.444709
-126	0.446036
-125	0.447188
-124	0.448166
-123	0.448969
-122	0.449598
-121	0.450052
-120	0.450331
-119	0.450435
-118	0.45034
-117	0.450006
-116	0.449435
-115	0.448626
-114	0.447579
-113	0.446294
-112	0.444771
-111	0.44301
-110	0.441011
-109	0.438882
-108	0.436682
-107	0.434409
-106	0.432065
-105	0.429649
-104	0.427162
-103	0.424666
-102	0.422279
-101	0.420002
-100	0.417834
-99	0.415775
-98	0.413826
-97	0.411985
-96	0.410255
-95	0.408633
-94	0.407121
-93	0.405703
-92	0.404376
-91	0.40314
-90	0.401996
-89	0.400942
-88	0.399981
-87	0.39911
-86	0.398331
-85	0.397642
-84	0.397046
-83	0.39654
-82	0.396126
-81	0.395802
-80	0.395571
-79	0.39543
-78	0.395381
-77	0.395417
-76	0.395531
-75	0.395723
-74	0.395993
-73	0.396342
-72	0.396738
-71	0.397157
-70	0.397599
-69	0.398064
-68	0.398552
-67	0.399062
-66	0.399596
-65	0.400152
-64	0.400731
-63	0.401413
-62	0.40257
-61	0.4042
-60	0.406303
-59	0.40888
-58	0.41193
-57	0.415454
-56	0.419451
-55	0.423922
-54	0.428866
-53	0.434284
-52	0.439898
-51	0.445498
-50	0.451086
-49	0.456661
-48	0.456798
-47	0.456886
-46	0.456923
-45	0.456904
-44	0.456827
-43	0.456686
-42	0.456479
-41	0.456199
-40	0.45613
-39	0.456554
-38	0.457511
-37	0.459043
-36	0.461196
-35	0.464025
-34	0.467586
-33	0.471947
-32	0.47718
-31	0.483369
-30	0.490608
-29	0.498363
-28	0.506196
-27	0.514117
-26	0.522135
-25	0.530263
-24	0.538513
-23	0.546901
-22	0.555445
-21	0.56428
-20	0.573505
-19	0.583179
-18	0.593376
-17	0.604184
-16	0.615716
-15	0.628112
-14	0.641549
-13	0.656353
-12	0.672958
-11	0.691833
-10	0.713628
-9	0.739263
-8	0.770096
-7	0.808205
-6	0.85228
-5	0.894868
-4	0.934977
-3	0.970481
-2	0.995858
-1	1
0	1
